# Supplementary material for: Species‐specific roles of cellular communication network proteins in cartilage development: A comparative study using in vitro chondrogenic models
Source: J Cell Commun Signal. 2026 Jun 2;20(2):e70089. doi: 10.1002/ccs3.70089 (PMC13240526; doi:10.1002/ccs3.70089)
Supplement: Supplementary file 3 — Tables S1–S5 [file CCS3-20-e70089-s003.xlsx]

## Sheet: Table_S1
CCN protein regulatory networks
gene_name	species		gene_name	species		gene_name	species
CDH1	human		Ccn2	mouse		WISP2	chicken
COMP	human		Tnf	mouse		ANKRD1	chicken
COL2A1	human		Mmp9	mouse		AMOTL2	chicken
COL5A1	human		Actb	mouse		CYR61	chicken
AMOT	human		Il6	mouse		ACTB	chicken
ACE2	human		Egfr	mouse		COL3A1	chicken
EGFL7	human		Fgf2	mouse		GAPDH	chicken
ACAN	human		Timp1	mouse		FOS	chicken
ANGPT2	human		Igf1	mouse		FAM20A	chicken
F3	human		Cd44	mouse		FBN1	chicken
AGTR1	human		Col1a1	mouse		C4A	chicken
HGF	human		Cdh1	mouse		BIRC5	chicken
ACE	human		Spp1	mouse		NOV	chicken
COL5A2	human		Stat3	mouse		EIF4E3	chicken
ESR2	human		Thbs1	mouse		ITGAV	chicken
AGT	human		Hif1a	mouse		HSPG2	chicken
ADAMTS4	human		Cxcl12	mouse		POSTN	chicken
COL4A2	human		Lox	mouse		ISCA1	chicken
CCN2	human		Itgb1	mouse		PIGF	chicken
COL12A1	human		Smad2	mouse		PTGS2	chicken
DKK1	human		Ccl2	mouse		SMAD3	chicken
CDKN1A	human		Serpine1	mouse		SPARC	chicken
CCN3	human		Smad3	mouse		TGFB1	chicken
DCN	human		Pdgfrb	mouse		THBS1	chicken
ACTA1	human		Kdr	mouse		TGFB3	chicken
GPNMB	human		Casp3	mouse		YAP1	chicken
BGN	human		Mapk3	mouse		TIMP3	chicken
FGF1	human		Hras	mouse		DCN	chicken
EGFR	human		Vcam1	mouse		CCN3	chicken
COL1A2	human		Runx2	mouse		SFRP4	chicken
CD44	human		Fgf7	mouse		WISP1	chicken
FAM20A	human		Pparg	mouse		PENK	chicken
FOS	human		Mmp2	mouse		NOTCH1	chicken
COL4A1	human		Cd34	mouse
CHRDL1	human		Mmp13	mouse
FGF18	human		Bcl2	mouse
AMOTL1	human		Fgf4	mouse
AMOTL2	human		Cxcr4	mouse
COL3A1	human		Icam1	mouse
EGF	human		Mapk14	mouse
CXCR4	human		Ptprc	mouse
CCN1	human		Bmp4	mouse
CXCL12	human		Tgfb2	mouse
APOA1	human		Agt	mouse
CCK	human		Fgf18	mouse
COL1A1	human		Src	mouse
CCL2	human		Esr1	mouse
ERBB3	human		Mmp3	mouse
HIF1A	human		Fgf16	mouse
FMOD	human		Pten	mouse
GPER1	human		Postn	mouse
HABP4	human		Snai1	mouse
FAM20C	human		Eln	mouse
LRP1	human		Gsk3b	mouse
IGFBP7	human		Fgf3	mouse
MFAP5	human		Fgf6	mouse
IGFBP5	human		Pdgfra	mouse
NMU	human		Cdh5	mouse
ISG15	human		Tgfb3	mouse
IGFBP2	human		Rhoa	mouse
ILK	human		Tlr4	mouse
LRP6	human		Erbb2	mouse
MMP12	human		Edn1	mouse
MYC	human		Il4	mouse
IGF1	human		Dcn	mouse
IGF2	human		Mdk	mouse
HSPA1B	human		Col1a2	mouse
IFNGR1	human		Smad4	mouse
IL6	human		Flt1	mouse
IGF2R	human		Itgam	mouse
LATS2	human		Thy1	mouse
PTK2	human		Col3a1	mouse
IGFBP3	human		Timp2	mouse
LUM	human		Anxa5	mouse
PECAM1	human		Bgn	mouse
CCN5	human		Shh	mouse
JUN	human		Cav1	mouse
ICAM1	human		Sparc	mouse
PLAU	human		Tgfbr1	mouse
IL1A	human		Plau	mouse
RBL2	human		Cxcl15	mouse
MGP	human		Tgfbr2	mouse
PTHLH	human		Cd68	mouse
LTBP1	human		Plg	mouse
PENK	human		Wnt5a	mouse
MX1	human		Jag1	mouse
POLR2G	human		Col2a1	mouse
PTPN14	human		Timp3	mouse
ROCK1	human		Bmp7	mouse
PGK1	human		Mmp14	mouse
LPAR1	human		Acan	mouse
SPARC	human		Itgav	mouse
SMAD3	human		Il13	mouse
TGFBR1	human		Yap1	mouse
SMAD6	human		Ptk2	mouse
SIRT1	human		Fgf15	mouse
THY1	human		Cxcl1	mouse
SFRP4	human		Fbn1	mouse
SPP1	human		Sirt1	mouse
SFRP2	human		Hmox1	mouse
STAT3	human		Lum	mouse
SRC	human		Thbs2	mouse
TAGLN	human		Vegfc	mouse
TIMP1	human		Fgf21	mouse
SERPINF1	human		Vim	mouse
THBS1	human		Nfkbia	mouse
TGFA	human		Dkk1	mouse
TGFB3	human		Angpt1	mouse
TLR4	human		Lgals3	mouse
TEAD2	human		Tagln	mouse
VTN	human		Smad7	mouse
VCAN	human		Itgb3	mouse
WWTR1	human		Pdgfb	mouse
ZEB1	human		Adgre1	mouse
WNT4	human		Tgfa	mouse
WNT5A	human		Il18	mouse
RHOU	human		Hspg2	mouse
FN1	human		Bmp2	mouse
RUNX2	human		Igfbp3	mouse
WNT16	human		Plat	mouse
CCN4	human		Col6a1	mouse
CCN6	human		Axin1	mouse
			Ace	mouse
			Serpine2	mouse
			Hbegf	mouse
			Gja1	mouse
			Pdgfa	mouse
			Col5a1	mouse
			Ppara	mouse
			Nfe2l2	mouse
			Axin2	mouse
			Col4a2	mouse
			Adamts1	mouse
			Cd9	mouse
			Lrp6	mouse
			Sost	mouse
			Axl	mouse
			S100a4	mouse
			Bmp6	mouse
			Col6a3	mouse
			Col5a2	mouse
			Cd163	mouse
			F3	mouse
			Fmod	mouse
			Itga4	mouse
			Lcn2	mouse
			Smad1	mouse
			Krt19	mouse
			Lrp1	mouse
			Loxl1	mouse
			Igfbp5	mouse
			Myh11	mouse
			Ace2	mouse
			Adamts4	mouse
			Wnt4	mouse
			Sdc4	mouse
			Loxl2	mouse
			Tgfbi	mouse
			Gdf5	mouse
			Tgm2	mouse
			Serpinh1	mouse
			Ccn4	mouse
			Fbln1	mouse
			Col12a1	mouse
			Mgp	mouse
			Sfrp2	mouse
			Brd4	mouse
			Smad6	mouse
			Wwtr1	mouse
			Lats1	mouse
			Mfap5	mouse
			Scx	mouse
			Sfrp1	mouse
			Loxl3	mouse
			Tnmd	mouse
			Col8a1	mouse
			Frzb	mouse
			Wnt11	mouse
			Wnt10b	mouse
			Bcl6	mouse
			Wnt2b	mouse
			Lats2	mouse
			Igfbp7	mouse
			Wnt16	mouse
			Wif1	mouse
			Amot	mouse
			Hmga2	mouse
			Tie1	mouse
			Tead1	mouse
			Myocd	mouse
			Sav1	mouse
			Birc5	mouse
			Lgals4	mouse
			Sspo	mouse
			Tead4	mouse
			Nphs1	mouse
			Mob1a	mouse
			Egfl7	mouse
			Igf2r	mouse
			Tead2	mouse
			Amotl1	mouse
			Ndrg1	mouse
			Nrp2	mouse
			Nr3c2	mouse
			Tead3	mouse
			Plxnd1	mouse
			Dcstamp	mouse
			Ccn3	mouse
			Zfp423	mouse
			Ccn5	mouse
			Banf1	mouse
			Tnfaip2	mouse
			Cavin2	mouse
			Penk	mouse
			Rhou	mouse
			Hmcn1	mouse
			Sdf4	mouse
			Nme1	mouse
			Pgap2	mouse
			Crym	mouse
			Ccn6	mouse
			Ccn1	mouse

## Sheet: Table_S2
Category	Subcategory	Subclass	human		mouse		chicken
			number of terms	number of genes	number of terms	number of genes	number of terms	number of genes
ECM and Structural Tissue			61	72	75	139	5	9
⬆ECM and Structural Tissue	ECM Assembly and Organization		22	51	29	94	4	9
	Collagen Biosynthesis and Fibrillogenesis		13	47	16	82	1	3
	Cell-Matrix Adhesion		26	48	30	80	0	0
Cell Fate, Differentiation and Development			49	69	81	128	3	4
⬆Cell Fate, Differentiation and Development	Mesenchymal Cell Specification and Morphogenesis		4	18	13	55	1	2
	Chondrocyte Proliferation and Early Differentiation		6	11	7	26	0	0
	Cartilage Tissue Formation and Patterning		7	20	9	44	0	0
	Ossification and Mineralization		27	48	40	77	1	2
	Cell-Cell Adhesion		5	25	12	58	1	3
Cytoskeleton			16	22	26	54	2	4
Microenvironmental Response			8	28	10	35	0	0
⬆Microenvironmental Response	Hypoxic Response		6	17	7	23	0	0
	Mechanosensing		2	17	3	15	0	0
Signaling Networks			109	91	149	167	0	0
⬆Signaling Networks	Core Signaling Pathways		62	78	94	103	5	8
	⬆Core Signaling Pathways	SMAD	11	12	12	29	1	4
		BMP	5	12	8	30	3	4
		Wnt	13	24	20	45	0	0
		Ras	3	18	5	31	0	0
		Rho	3	7	2	7	0	0
		MAPK	12	36	22	71	0	0
		PI3K-Akt	9	39	12	65	0	0
		Notch	2	4	5	17	0	0
		Hippo	3	16	3	41	0	0
		ECM-Receptor Signaling	1	11	1	16	1	3
		mTOR	0	0	4	17	0	0
	Growth Factor and Cytokine Signaling		47	62	55	109	9	9
	⬆Growth Factor and Cytokine Signaling	TGF-β	15	29	23	65	9	9
		FGF	8	10	7	19	0	0
		IGF	6	13	5	14	0	0
		VEGF	6	7	8	23	0	0
		ERBB	4	11	4	12	0	0
		EGFR	5	7	5	9	0	0
		HIF-1	1	12	1	15	0	0
		collagen-activated signaling	2	3	2	2	0	0

## Sheet: Table_S3
Human									Mouse									Chicken
Description	p.adjust	geneID	Count	TYPE	Category	Subcategory	Subclass		Description	p.adjust	geneID	Count	TYPE	Category	Subcategory	Subclass		Description	p.adjust	geneID	Count	TYPE	Category	Subcategory	Subclass
mucopolysaccharide metabolic process	0.00132305	HGF/DCN/BGN/CD44/EGF	5	BP	ECM and Structural Tissue	ECM Assembly	Glycosaminoglycan		glycosaminoglycan metabolic process	2.08973e-05	Fgf2/Cd44/Pdgfrb/Dcn/Bgn/Angpt1/Pdgfb	7	BP	ECM and Structural Tissue	ECM Assembly	Glycosaminoglycan		extracellular matrix organization	0.045088	CYR61/COL3A1/SMAD3	3	BP	ECM and Structural Tissue	ECM Assembly	ECM
glycosaminoglycan metabolic process	0.00431286	HGF/DCN/BGN/CD44/EGF	5	BP	ECM and Structural Tissue	ECM Assembly	Glycosaminoglycan		mucopolysaccharide metabolic process	5.20921e-05	Fgf2/Cd44/Dcn/Bgn/Angpt1/Pdgfb	6	BP	ECM and Structural Tissue	ECM Assembly	Glycosaminoglycan		extracellular structure organization	0.045088	CYR61/COL3A1/SMAD3	3	BP	ECM and Structural Tissue	ECM Assembly	ECM
aminoglycan metabolic process	0.00603707	HGF/DCN/BGN/CD44/EGF	5	BP	ECM and Structural Tissue	ECM Assembly	Glycosaminoglycan		aminoglycan metabolic process	5.81954e-05	Fgf2/Cd44/Pdgfrb/Dcn/Bgn/Angpt1/Pdgfb	7	BP	ECM and Structural Tissue	ECM Assembly	Glycosaminoglycan		extracellular matrix	0.000421	CYR61/COL3A1/SPARC/TGFB3/TIMP3/CCN3	6	CC	ECM and Structural Tissue	ECM Assembly	ECM
glycosaminoglycan binding	4.61133e-13	COMP/COL5A1/ACAN/CCN2/CCN3/DCN/GPNMB/BGN/FGF1/CD44/CCN1/CCN5/THBS1/VTN/VCAN/FN1/CCN4/CCN6	18	MF	ECM and Structural Tissue	ECM Assembly	Glycosaminoglycan		glycosaminoglycan biosynthetic process	0.00864401	Pdgfrb/Angpt1/Pdgfb	3	BP	ECM and Structural Tissue	ECM Assembly	Glycosaminoglycan		extracellular region	0.047146	CYR61/COL3A1/SPARC/TGFB1/TGFB3/TIMP3/DCN/CCN3	8	CC	ECM and Structural Tissue	ECM Assembly	ECM
hyaluronan metabolic process	0.0043296	HGF/CD44/EGF	3	BP	ECM and Structural Tissue	ECM Assembly	Hyaluronan		glycosaminoglycan catabolic process	0.0216345	Fgf2/Cd44	2	BP	ECM and Structural Tissue	ECM Assembly	Glycosaminoglycan		collagen binding	0.012017	SMAD3/SPARC/DCN	3	MF	ECM and Structural Tissue	Collagen Biosynthesis
hyaluronic acid binding	0.00326219	ACAN/CD44/VCAN	3	MF	ECM and Structural Tissue	ECM Assembly	Hyaluronan		aminoglycan catabolic process	0.0379507	Fgf2/Cd44	2	BP	ECM and Structural Tissue	ECM Assembly	Glycosaminoglycan		positive regulation of epithelial to mesenchymal transition	0.045088	SMAD3/TGFB3	2	BP	Cell Differentiation and Development	Mesenchymal Cell Morphogenesis
chondroitin sulfate metabolic process	0.0368879	DCN/BGN	2	BP	ECM and Structural Tissue	ECM Assembly	Sulfated Glycosaminoglycan		glycosaminoglycan binding	1.06282e-27	Ccn2/Fgf2/Cd44/Thbs1/Ccl2/Fgf7/Ptprc/Bmp4/Postn/Dcn/Mdk/Itgam/Bgn/Shh/Tgfbr2/Bmp7/Acan/Fbn1/Thbs2/Serpine2/Hbegf/Col5a1/Adamts1/Sost/Ccn4/Sfrp1/Nrp2/Ccn3/Ccn5/Ccn6/Ccn1	31	MF	ECM and Structural Tissue	ECM Assembly	Glycosaminoglycan		regulation of bone mineralization	0.047486	CYR61/TGFB3	2	BP	Cell Differentiation and Development	Ossification and Mineralization
proteoglycan metabolic process	0.00669621	COL2A1/DCN/BGN/IGF1	4	BP	ECM and Structural Tissue	ECM Assembly	Proteoglycan		hyaluronan metabolic process	0.00354759	Fgf2/Cd44/Pdgfb	3	BP	ECM and Structural Tissue	ECM Assembly	Hyaluronan		cell-cell junction organization	0.015609	ACTB/SMAD3/TGFB3	3	BP	Cell Differentiation and Development	Cell-Cell Adhesion
chondroitin sulfate proteoglycan metabolic process	0.0466652	DCN/BGN	2	BP	ECM and Structural Tissue	ECM Assembly	Proteoglycan		chondroitin sulfate metabolic process	0.0284602	Dcn/Bgn	2	BP	ECM and Structural Tissue	ECM Assembly	Sulfated Glycosaminoglycan		regulation of cytokine production	0.029024	GAPDH/ITGAV/SMAD3/TGFB3	4	BP	Cytoskeleton
extracellular matrix organization	1.00512e-14	COMP/COL2A1/COL5A1/COL5A2/AGT/ADAMTS4/COL4A2/CCN2/COL12A1/COL1A2/COL4A1/COL3A1/CCN1/COL1A1/FMOD/LRP1/MMP12/IL6/LUM/SMAD3/TGFBR1/SFRP2	22	BP	ECM and Structural Tissue	ECM Assembly	ECM		proteoglycan metabolic process	7.48384e-05	Igf1/Dcn/Bgn/Col2a1/Acan/Bmp2	6	BP	ECM and Structural Tissue	ECM Assembly	Proteoglycan		cytokine production	0.033238	GAPDH/ITGAV/SMAD3/TGFB3	4	BP	Cytoskeleton
extracellular structure organization	1.00512e-14	COMP/COL2A1/COL5A1/COL5A2/AGT/ADAMTS4/COL4A2/CCN2/COL12A1/COL1A2/COL4A1/COL3A1/CCN1/COL1A1/FMOD/LRP1/MMP12/IL6/LUM/SMAD3/TGFBR1/SFRP2	22	BP	ECM and Structural Tissue	ECM Assembly	ECM		chondroitin sulfate proteoglycan metabolic process	0.00456505	Igf1/Dcn/Bgn	3	BP	ECM and Structural Tissue	ECM Assembly	Proteoglycan		SMAD protein signal transduction	0.002001	FOS/SMAD3/TGFB1/TGFB3	4	BP	Signaling Networks	Core Signaling Pathways	SMAD
regulation of extracellular matrix organization	0.00142277	AGT/LRP1/IL6/SMAD3	4	BP	ECM and Structural Tissue	ECM Assembly	ECM		proteoglycan binding	0.00401129	Ptprc/Itgam/Col2a1/Col5a1	4	MF	ECM and Structural Tissue	ECM Assembly	Proteoglycan		BMP signaling pathway	0.004404	CYR61/SMAD3/TGFB1/TGFB3	4	BP	Signaling Networks	Core Signaling Pathways	BMP
positive regulation of extracellular matrix organization	0.0025927	AGT/IL6/SMAD3	3	BP	ECM and Structural Tissue	ECM Assembly	ECM		extracellular matrix organization	3.68739e-43	Ccn2/Tnf/Mmp9/Il6/Col1a1/Lox/Itgb1/Smad3/Mmp2/Mmp13/Tgfb2/Agt/Mmp3/Postn/Eln/Pdgfra/Col1a2/Col3a1/Cav1/Tgfbr1/Col2a1/Mmp14/Acan/Ptk2/Lum/Lgals3/Itgb3/Hspg2/Bmp2/Col5a1/Col4a2/Adamts1/Col5a2/Loxl1/Myh11/Adamts4/Loxl2/Tgfbi/Serpinh1/Fbln1/Sfrp2/Scx/Loxl3/Col8a1/Tie1/Ccn1	46	BP	ECM and Structural Tissue	ECM Assembly	ECM		cellular response to BMP stimulus	0.005052	CYR61/SMAD3/TGFB1/TGFB3	4	BP	Signaling Networks	Core Signaling Pathways	BMP
extracellular matrix disassembly	0.00332989	ADAMTS4/LRP1/MMP12/IL6	4	BP	ECM and Structural Tissue	ECM Assembly	ECM		extracellular structure organization	3.9087e-43	Ccn2/Tnf/Mmp9/Il6/Col1a1/Lox/Itgb1/Smad3/Mmp2/Mmp13/Tgfb2/Agt/Mmp3/Postn/Eln/Pdgfra/Col1a2/Col3a1/Cav1/Tgfbr1/Col2a1/Mmp14/Acan/Ptk2/Lum/Lgals3/Itgb3/Hspg2/Bmp2/Col5a1/Col4a2/Adamts1/Col5a2/Loxl1/Myh11/Adamts4/Loxl2/Tgfbi/Serpinh1/Fbln1/Sfrp2/Scx/Loxl3/Col8a1/Tie1/Ccn1	46	BP	ECM and Structural Tissue	ECM Assembly	ECM		response to BMP	0.005312	CYR61/SMAD3/TGFB1/TGFB3	4	BP	Signaling Networks	Core Signaling Pathways	BMP
extracellular matrix assembly	0.0100617	AGT/COL1A2/SMAD3	3	BP	ECM and Structural Tissue	ECM Assembly	ECM		extracellular matrix assembly	1.71847e-07	Lox/Smad3/Agt/Col1a2/Col3a1/Myh11/Tie1	7	BP	ECM and Structural Tissue	ECM Assembly	ECM		ECM-receptor interaction	0.029944	ITGAV/HSPG2/THBS1	3	KEGG	Signaling Networks	Core Signaling Pathways	ECM-Receptor Signaling
extracellular matrix constituent secretion	0.0112765	AGT/CCN2	2	BP	ECM and Structural Tissue	ECM Assembly	ECM		regulation of extracellular matrix organization	3.12511e-07	Il6/Smad3/Tgfb2/Agt/Itgb3/Bmp2/Tie1	7	BP	ECM and Structural Tissue	ECM Assembly	ECM		positive regulation of transmembrane receptor protein serine/threonine kinase signaling pathway	0.014357	CYR61/TGFB1/TGFB3	3	BP	Signaling Networks	Growth Factor and Cytokine	TGF-b
regulation of extracellular matrix assembly	0.0137076	AGT/SMAD3	2	BP	ECM and Structural Tissue	ECM Assembly	ECM		positive regulation of supramolecular fiber organization	3.44401e-07	Ccn2/Smad3/Icam1/Tgfb3/Rhoa/Edn1/Cav1/Tgfbr1/Wnt4/Sdc4/Wnt11/Nphs1	12	BP	ECM and Structural Tissue	ECM Assembly	ECM		regulation of transforming growth factor beta production	0.045088	ITGAV/SMAD3	2	BP	Signaling Networks	Growth Factor and Cytokine	TGF-b
secretory granule lumen	1.63006e-05	HGF/EGF/APOA1/IGF1/IGF2/PENK/ROCK1/SPARC/TIMP1/THBS1/TGFB3/FN1	12	CC	ECM and Structural Tissue	ECM Assembly	ECM		positive regulation of extracellular matrix organization	5.35884e-06	Il6/Smad3/Tgfb2/Agt/Bmp2	5	BP	ECM and Structural Tissue	ECM Assembly	ECM		transforming growth factor beta production	0.047486	ITGAV/SMAD3	2	BP	Signaling Networks	Growth Factor and Cytokine	TGF-b
microfibril	0.0153399	MFAP5/LTBP1	2	CC	ECM and Structural Tissue	ECM Assembly	ECM		regulation of actin filament organization	6.20615e-06	Ccn2/Smad3/Icam1/Eln/Tgfb3/Rhoa/Tgfbr1/Wnt4/Sdc4/Lats1/Wnt11/Nphs1	12	BP	ECM and Structural Tissue	ECM Assembly	ECM		TGF-beta signaling pathway	2.47e-05	FBN1/SMAD3/TGFB1/THBS1/TGFB3/DCN	6	KEGG	Signaling Networks	Growth Factor and Cytokine	TGF-b
extracellular matrix structural constituent	1.21072e-24	COMP/COL2A1/COL5A1/ACAN/COL5A2/COL4A2/COL12A1/DCN/BGN/COL1A2/COL4A1/COL3A1/CCN1/COL1A1/FMOD/IGFBP7/MFAP5/LUM/MGP/LTBP1/SPARC/THBS1/VTN/VCAN/FN1	25	MF	ECM and Structural Tissue	ECM Assembly	ECM		extracellular matrix constituent secretion	0.000306149	Ccn2/Agt/Bmp2	3	BP	ECM and Structural Tissue	ECM Assembly	ECM		regulation of transmembrane receptor protein serine/threonine kinase signaling pathway	0.004813	CYR61/SMAD3/TGFB1/TGFB3	4	BP	Signaling Networks	Growth Factor and Cytokine	TGF-b
extracellular matrix structural constituent conferring compression resistance	1.01371e-07	ACAN/DCN/BGN/FMOD/LUM/VCAN	6	MF	ECM and Structural Tissue	ECM Assembly	ECM		positive regulation of extracellular matrix disassembly	0.00514465	Il6/Tgfb2	2	BP	ECM and Structural Tissue	ECM Assembly	ECM		transforming growth factor beta receptor signaling pathway	0.002526	FOS/SMAD3/TGFB1/TGFB3	4	BP	Signaling Networks	Growth Factor and Cytokine	TGF-b
extracellular matrix binding	2.75622e-05	DCN/BGN/CCN1/SPARC/SPP1/THBS1	6	MF	ECM and Structural Tissue	ECM Assembly	ECM		extracellular matrix disassembly	0.00525892	Il6/Mmp13/Tgfb2	3	BP	ECM and Structural Tissue	ECM Assembly	ECM		response to transforming growth factor beta	0.002602	FOS/SMAD3/TGFB1/TGFB3	4	BP	Signaling Networks	Growth Factor and Cytokine	TGF-b
collagen fibril organization	7.7183e-13	COMP/COL2A1/COL5A1/COL5A2/COL12A1/COL1A2/COL3A1/COL1A1/FMOD/LUM/TGFBR1/SFRP2	12	BP	ECM and Structural Tissue	Collagen Biosynthesis			regulation of extracellular matrix disassembly	0.0104248	Il6/Tgfb2	2	BP	ECM and Structural Tissue	ECM Assembly	ECM		cellular response to transforming growth factor beta stimulus	0.002602	FOS/SMAD3/TGFB1/TGFB3	4	BP	Signaling Networks	Growth Factor and Cytokine	TGF-b
collagen metabolic process	5.77628e-07	COL5A1/CCN2/COL1A2/COL1A1/HIF1A/MMP12/IL6/TGFB3/WNT4	9	BP	ECM and Structural Tissue	Collagen Biosynthesis			microfibril	0.0191275	Fbn1/Mfap5	2	CC	ECM and Structural Tissue	ECM Assembly	ECM		transmembrane receptor protein serine/threonine kinase signaling pathway	0.002602	CYR61/FOS/SMAD3/TGFB1/TGFB3	5	BP	Signaling Networks	Growth Factor and Cytokine	TGF-b
collagen biosynthetic process	1.32459e-05	COL5A1/CCN2/COL1A1/IL6/TGFB3/WNT4	6	BP	ECM and Structural Tissue	Collagen Biosynthesis			extracellular matrix structural constituent	4.17405e-26	Col1a1/Thbs1/Postn/Eln/Dcn/Col1a2/Col3a1/Bgn/Sparc/Col2a1/Fbn1/Lum/Hspg2/Col6a1/Col5a1/Col4a2/Col6a3/Col5a2/Tgfbi/Fbln1/Col12a1/Mfap5/Col8a1/Igfbp7/Sspo/Hmcn1	26	MF	ECM and Structural Tissue	ECM Assembly	ECM
regulation of collagen biosynthetic process	0.000914102	CCN2/IL6/TGFB3/WNT4	4	BP	ECM and Structural Tissue	Collagen Biosynthesis			extracellular matrix binding	1.07406e-14	Spp1/Thbs1/Itgb1/Eln/Dcn/Bgn/Shh/Sparc/Itgav/Lgals3/Itgb3/Tgfbi/Ccn1	13	MF	ECM and Structural Tissue	ECM Assembly	ECM
regulation of collagen metabolic process	0.00132304	CCN2/IL6/TGFB3/WNT4	4	BP	ECM and Structural Tissue	Collagen Biosynthesis			extracellular matrix structural constituent conferring tensile strength	8.42362e-14	Col1a1/Col1a2/Col3a1/Col2a1/Col6a1/Col5a1/Col4a2/Col6a3/Col5a2/Col12a1/Col8a1	11	MF	ECM and Structural Tissue	ECM Assembly	ECM
positive regulation of collagen biosynthetic process	0.00313103	CCN2/TGFB3/WNT4	3	BP	ECM and Structural Tissue	Collagen Biosynthesis			extracellular matrix structural constituent conferring compression resistance	2.56202e-05	Dcn/Bgn/Lum/Hspg2	4	MF	ECM and Structural Tissue	ECM Assembly	ECM
positive regulation of collagen metabolic process	0.00341514	CCN2/TGFB3/WNT4	3	BP	ECM and Structural Tissue	Collagen Biosynthesis			laminin binding	0.000468854	Thbs1/Itgb1/Shh/Lgals3	4	MF	ECM and Structural Tissue	ECM Assembly	ECM
collagen-containing extracellular matrix	5.83133e-34	COMP/COL2A1/COL5A1/EGFL7/ACAN/ANGPT2/F3/COL5A2/AGT/ADAMTS4/COL4A2/CCN2/COL12A1/CCN3/DCN/BGN/COL1A2/COL4A1/COL3A1/CCN1/CXCL12/APOA1/COL1A1/FMOD/IGFBP7/MFAP5/LUM/ICAM1/MGP/LTBP1/SPARC/SFRP2/TIMP1/SERPINF1/THBS1/TGFB3/VTN/VCAN/WNT5A/FN1	40	CC	ECM and Structural Tissue	Collagen Biosynthesis			collagen metabolic process	7.25152e-26	Ccn2/Mmp9/Il6/Col1a1/Hif1a/Itgb1/Ccl2/Serpine1/Pdgfrb/Pparg/Mmp2/Mmp13/Bmp4/Mmp3/Tgfb3/Col1a2/Mmp14/Vim/Pdgfb/Il18/Col5a1/Wnt4/Serpinh1/Scx	24	BP	ECM and Structural Tissue	Collagen Biosynthesis
complex of collagen trimers	2.2889e-13	COL2A1/COL5A1/COL5A2/COL4A2/COL1A2/COL4A1/COL3A1/COL1A1/LUM	9	CC	ECM and Structural Tissue	Collagen Biosynthesis			collagen fibril organization	3.28433e-21	Col1a1/Lox/Tgfb2/Col1a2/Col3a1/Tgfbr1/Col2a1/Acan/Lum/Col5a1/Col5a2/Loxl1/Loxl2/Serpinh1/Sfrp2/Scx/Loxl3	17	BP	ECM and Structural Tissue	Collagen Biosynthesis
fibrillar collagen trimer	1.11841e-11	COL2A1/COL5A1/COL5A2/COL1A2/COL3A1/COL1A1/LUM	7	CC	ECM and Structural Tissue	Collagen Biosynthesis			collagen biosynthetic process	4.86132e-20	Ccn2/Il6/Col1a1/Ccl2/Serpine1/Pdgfrb/Pparg/Bmp4/Tgfb3/Vim/Pdgfb/Il18/Col5a1/Wnt4/Serpinh1/Scx	16	BP	ECM and Structural Tissue	Collagen Biosynthesis
banded collagen fibril	1.11841e-11	COL2A1/COL5A1/COL5A2/COL1A2/COL3A1/COL1A1/LUM	7	CC	ECM and Structural Tissue	Collagen Biosynthesis			regulation of collagen metabolic process	5.24959e-17	Ccn2/Il6/Itgb1/Ccl2/Serpine1/Pdgfrb/Pparg/Bmp4/Tgfb3/Vim/Pdgfb/Il18/Wnt4/Scx	14	BP	ECM and Structural Tissue	Collagen Biosynthesis
collagen trimer	2.58711e-10	COL2A1/COL5A1/COL5A2/COL4A2/COL12A1/DCN/COL1A2/COL4A1/COL3A1/COL1A1/LUM	11	CC	ECM and Structural Tissue	Collagen Biosynthesis			regulation of collagen biosynthetic process	2.78798e-16	Ccn2/Il6/Ccl2/Serpine1/Pdgfrb/Pparg/Bmp4/Tgfb3/Vim/Pdgfb/Il18/Wnt4/Scx	13	BP	ECM and Structural Tissue	Collagen Biosynthesis
collagen binding	1.80435e-08	COMP/DCN/CD44/MMP12/LUM/SPARC/SMAD3/THBS1/FN1	9	MF	ECM and Structural Tissue	Collagen Biosynthesis			positive regulation of collagen biosynthetic process	1.85689e-15	Ccn2/Ccl2/Serpine1/Pdgfrb/Bmp4/Tgfb3/Vim/Pdgfb/Il18/Wnt4/Scx	11	BP	ECM and Structural Tissue	Collagen Biosynthesis
cell-substrate adhesion	3.03634e-12	ANGPT2/CCN2/CD44/COL3A1/CCN1/APOA1/COL1A1/LRP1/ILK/MMP12/PTK2/PLAU/ROCK1/SMAD3/SMAD6/THY1/SRC/THBS1/VTN/WNT4/FN1	21	BP	ECM and Structural Tissue	Cell-Matrix Adhesion			positive regulation of collagen metabolic process	6.49086e-15	Ccn2/Ccl2/Serpine1/Pdgfrb/Bmp4/Tgfb3/Vim/Pdgfb/Il18/Wnt4/Scx	11	BP	ECM and Structural Tissue	Collagen Biosynthesis
regulation of cell-substrate adhesion	8.78612e-11	ANGPT2/CCN1/APOA1/COL1A1/LRP1/ILK/MMP12/PTK2/PLAU/ROCK1/SMAD3/THY1/SRC/THBS1/WNT4/FN1	16	BP	ECM and Structural Tissue	Cell-Matrix Adhesion			collagen catabolic process	5.65795e-06	Mmp9/Itgb1/Mmp2/Mmp13/Mmp3/Mmp14	6	BP	ECM and Structural Tissue	Collagen Biosynthesis
cell-matrix adhesion	1.70521e-10	CCN2/CD44/COL3A1/LRP1/ILK/MMP12/PTK2/PLAU/ROCK1/SMAD3/THY1/SRC/THBS1/VTN/WNT4/FN1	16	BP	ECM and Structural Tissue	Cell-Matrix Adhesion			negative regulation of collagen metabolic process	0.0128907	Il6/Pparg	2	BP	ECM and Structural Tissue	Collagen Biosynthesis
regulation of cell-matrix adhesion	2.48208e-08	LRP1/ILK/MMP12/PTK2/PLAU/ROCK1/SMAD3/THY1/SRC/THBS1/WNT4	11	BP	ECM and Structural Tissue	Cell-Matrix Adhesion			negative regulation of collagen biosynthetic process	0.0128907	Il6/Pparg	2	BP	ECM and Structural Tissue	Collagen Biosynthesis
integrin-mediated signaling pathway	6.02207e-08	CCN2/COL3A1/APOA1/ISG15/ILK/PTK2/THY1/SRC/TIMP1/FN1	10	BP	ECM and Structural Tissue	Cell-Matrix Adhesion			collagen-containing extracellular matrix	1.39324e-56	Mmp9/Timp1/Igf1/Col1a1/Thbs1/Lox/Itgb1/Serpine1/Tgfb2/Postn/Eln/Tgfb3/Dcn/Col1a2/Col3a1/Timp2/Anxa5/Bgn/Sparc/Plg/Col2a1/Timp3/Bmp7/Acan/Fbn1/Lum/Thbs2/Angpt1/Lgals3/Hspg2/Col6a1/Serpine2/Col5a1/Col4a2/Adamts1/Col6a3/Col5a2/F3/Fmod/Loxl1/Adamts4/Loxl2/Tgfbi/Tgm2/Serpinh1/Fbln1/Col12a1/Mgp/Mfap5/Sfrp1/Col8a1/Igfbp7/Lgals4/Sspo/Nphs1/Egfl7/Ccn3/Hmcn1/Ccn1	59	CC	ECM and Structural Tissue	Collagen Biosynthesis
regulation of focal adhesion assembly	2.71153e-07	LRP1/PTK2/ROCK1/SMAD3/THY1/SRC/THBS1/WNT4	8	BP	ECM and Structural Tissue	Cell-Matrix Adhesion			collagen trimer	1.03337e-13	Col1a1/Lox/Dcn/Col1a2/Col3a1/Col2a1/Lum/Col6a1/Col5a1/Col4a2/Col6a3/Col5a2/Col12a1/Col8a1	14	CC	ECM and Structural Tissue	Collagen Biosynthesis
regulation of cell-substrate junction assembly	2.71153e-07	LRP1/PTK2/ROCK1/SMAD3/THY1/SRC/THBS1/WNT4	8	BP	ECM and Structural Tissue	Cell-Matrix Adhesion			complex of collagen trimers	1.24566e-11	Col1a1/Col1a2/Col3a1/Col2a1/Lum/Col5a1/Col4a2/Col5a2	8	CC	ECM and Structural Tissue	Collagen Biosynthesis
cell-substrate junction assembly	2.85567e-07	LRP1/PTK2/ROCK1/SMAD3/THY1/SRC/THBS1/WNT4/FN1	9	BP	ECM and Structural Tissue	Cell-Matrix Adhesion			fibrillar collagen trimer	1.24566e-11	Col1a1/Col1a2/Col3a1/Col2a1/Lum/Col5a1/Col5a2	7	CC	ECM and Structural Tissue	Collagen Biosynthesis
regulation of cell-substrate junction organization	4.55584e-07	LRP1/PTK2/ROCK1/SMAD3/THY1/SRC/THBS1/WNT4	8	BP	ECM and Structural Tissue	Cell-Matrix Adhesion			banded collagen fibril	1.24566e-11	Col1a1/Col1a2/Col3a1/Col2a1/Lum/Col5a1/Col5a2	7	CC	ECM and Structural Tissue	Collagen Biosynthesis
cell-substrate junction organization	4.61355e-07	LRP1/PTK2/ROCK1/SMAD3/THY1/SRC/THBS1/WNT4/FN1	9	BP	ECM and Structural Tissue	Cell-Matrix Adhesion			collagen binding	1.12528e-15	Thbs1/Lox/Itgb1/Smad3/Mmp13/Dcn/Smad4/Sparc/Lum/Smad7/Pdgfb/Col6a1/Pdgfa/Tgfbi/Serpinh1	15	MF	ECM and Structural Tissue	Collagen Biosynthesis
focal adhesion assembly	1.82307e-06	LRP1/PTK2/ROCK1/SMAD3/THY1/SRC/THBS1/WNT4	8	BP	ECM and Structural Tissue	Cell-Matrix Adhesion			cell-substrate adhesion	1.96512e-32	Ccn2/Col1a1/Spp1/Thbs1/Itgb1/Serpine1/Smad3/Kdr/Vcam1/Cd34/Bcl2/Agt/Src/Pten/Postn/Gsk3b/Rhoa/Mdk/Thy1/Col3a1/Plau/Jag1/Mmp14/Itgav/Ptk2/Vegfc/Angpt1/Itgb3/Pdgfb/Axl/Itga4/Lrp1/Wnt4/Sdc4/Fbln1/Smad6/Sfrp1/Col8a1/Bcl6/Ccn1	40	BP	ECM and Structural Tissue	Cell-Matrix Adhesion
positive regulation of cell-substrate adhesion	1.81825e-05	CCN1/APOA1/ILK/ROCK1/SMAD3/THY1/WNT4/FN1	8	BP	ECM and Structural Tissue	Cell-Matrix Adhesion			cell-matrix adhesion	1.57429e-25	Ccn2/Thbs1/Itgb1/Serpine1/Smad3/Kdr/Vcam1/Cd34/Bcl2/Agt/Src/Pten/Postn/Gsk3b/Rhoa/Thy1/Col3a1/Plau/Jag1/Mmp14/Itgav/Ptk2/Vegfc/Itgb3/Itga4/Lrp1/Wnt4/Sdc4/Bcl6	29	BP	ECM and Structural Tissue	Cell-Matrix Adhesion
negative regulation of cell-substrate adhesion	5.50024e-05	ANGPT2/COL1A1/LRP1/MMP12/SRC/THBS1	6	BP	ECM and Structural Tissue	Cell-Matrix Adhesion			regulation of cell-matrix adhesion	2.70573e-19	Thbs1/Serpine1/Smad3/Kdr/Bcl2/Src/Pten/Postn/Gsk3b/Thy1/Plau/Jag1/Mmp14/Ptk2/Vegfc/Itgb3/Lrp1/Wnt4/Sdc4/Bcl6	20	BP	ECM and Structural Tissue	Cell-Matrix Adhesion
cell adhesion mediated by integrin	7.12984e-05	CCN3/PTK2/ICAM1/PLAU/SFRP2/VTN	6	BP	ECM and Structural Tissue	Cell-Matrix Adhesion			positive regulation of cell-substrate adhesion	1.46422e-13	Spp1/Thbs1/Itgb1/Smad3/Kdr/Gsk3b/Mdk/Thy1/Vegfc/Itgb3/Pdgfb/Wnt4/Sdc4/Fbln1/Col8a1/Ccn1	16	BP	ECM and Structural Tissue	Cell-Matrix Adhesion
positive regulation of focal adhesion assembly	0.000239082	ROCK1/SMAD3/THY1/WNT4	4	BP	ECM and Structural Tissue	Cell-Matrix Adhesion			negative regulation of cell-substrate adhesion	4.10889e-13	Col1a1/Thbs1/Serpine1/Src/Pten/Postn/Rhoa/Jag1/Mmp14/Lrp1/Fbln1/Bcl6	12	BP	ECM and Structural Tissue	Cell-Matrix Adhesion
positive regulation of cell-matrix adhesion	0.00027594	ILK/ROCK1/SMAD3/THY1/WNT4	5	BP	ECM and Structural Tissue	Cell-Matrix Adhesion			cell-substrate junction assembly	4.75354e-12	Smad3/Kdr/Bcl2/Src/Pten/Thy1/Mmp14/Itgav/Ptk2/Itgb3/Lrp1/Wnt4/Sdc4	13	BP	ECM and Structural Tissue	Cell-Matrix Adhesion
positive regulation of cell-substrate junction organization	0.000406902	ROCK1/SMAD3/THY1/WNT4	4	BP	ECM and Structural Tissue	Cell-Matrix Adhesion			cell-substrate junction organization	1.01998e-11	Smad3/Kdr/Bcl2/Src/Pten/Thy1/Mmp14/Itgav/Ptk2/Itgb3/Lrp1/Wnt4/Sdc4	13	BP	ECM and Structural Tissue	Cell-Matrix Adhesion
negative regulation of cell-matrix adhesion	0.000843932	LRP1/MMP12/SRC/THBS1	4	BP	ECM and Structural Tissue	Cell-Matrix Adhesion			focal adhesion assembly	2.4276e-11	Smad3/Kdr/Bcl2/Src/Pten/Thy1/Mmp14/Itgav/Ptk2/Lrp1/Wnt4/Sdc4	12	BP	ECM and Structural Tissue	Cell-Matrix Adhesion
negative regulation of cell-substrate junction organization	0.00114735	LRP1/SRC/THBS1	3	BP	ECM and Structural Tissue	Cell-Matrix Adhesion			integrin-mediated signaling pathway	8.34766e-11	Ccn2/Timp1/Itgb1/Src/Rhoa/Thy1/Col3a1/Itgav/Ptk2/Itgb3/Itga4/Loxl3	12	BP	ECM and Structural Tissue	Cell-Matrix Adhesion
integrin activation	0.0025927	CXCL12/SRC/FN1	3	BP	ECM and Structural Tissue	Cell-Matrix Adhesion			negative regulation of cell-matrix adhesion	8.36978e-11	Thbs1/Serpine1/Src/Pten/Postn/Jag1/Mmp14/Lrp1/Bcl6	9	BP	ECM and Structural Tissue	Cell-Matrix Adhesion
substrate adhesion-dependent cell spreading	0.00313178	APOA1/ILK/PTK2/SRC/FN1	5	BP	ECM and Structural Tissue	Cell-Matrix Adhesion			cell adhesion mediated by integrin	8.91815e-11	Itgb1/Serpine1/Icam1/Tgfb2/Plau/Itgav/Ptk2/Fbn1/Itgb3/Itga4/Ccn3	11	BP	ECM and Structural Tissue	Cell-Matrix Adhesion
regulation of cell adhesion mediated by integrin	0.011543	PTK2/PLAU/SFRP2	3	BP	ECM and Structural Tissue	Cell-Matrix Adhesion			regulation of focal adhesion assembly	4.19693e-10	Smad3/Kdr/Src/Pten/Thy1/Mmp14/Ptk2/Lrp1/Wnt4/Sdc4	10	BP	ECM and Structural Tissue	Cell-Matrix Adhesion
focal adhesion	0.000189622	EGFR/CD44/LRP1/ILK/HSPA1B/IGF2R/PTK2/ICAM1/PLAU/THY1/SRC/RHOU	12	CC	ECM and Structural Tissue	Cell-Matrix Adhesion			regulation of cell-substrate junction assembly	4.19693e-10	Smad3/Kdr/Src/Pten/Thy1/Mmp14/Ptk2/Lrp1/Wnt4/Sdc4	10	BP	ECM and Structural Tissue	Cell-Matrix Adhesion
cell-substrate junction	0.000197389	EGFR/CD44/LRP1/ILK/HSPA1B/IGF2R/PTK2/ICAM1/PLAU/THY1/SRC/RHOU	12	CC	ECM and Structural Tissue	Cell-Matrix Adhesion			substrate adhesion-dependent cell spreading	4.88817e-09	Src/Postn/Rhoa/Mdk/Itgav/Ptk2/Itgb3/Axl/Itga4/Fbln1/Sfrp1	11	BP	ECM and Structural Tissue	Cell-Matrix Adhesion
integrin binding	5.44276e-28	COMP/COL5A1/CCN2/CCN3/GPNMB/FGF1/EGFR/COL3A1/CCN1/CXCL12/ISG15/ILK/IGF1/IGF2/PTK2/CCN5/ICAM1/THY1/SPP1/SFRP2/SRC/THBS1/VTN/FN1/CCN4/CCN6	26	MF	ECM and Structural Tissue	Cell-Matrix Adhesion			positive regulation of cell-matrix adhesion	1.52274e-07	Smad3/Kdr/Gsk3b/Thy1/Vegfc/Itgb3/Wnt4/Sdc4	8	BP	ECM and Structural Tissue	Cell-Matrix Adhesion
Focal adhesion	1.38009e-11	COMP/COL2A1/HGF/COL4A2/EGFR/COL1A2/COL4A1/EGF/COL1A1/ILK/IGF1/PTK2/JUN/ROCK1/SPP1/SRC/THBS1/VTN/FN1	19	KEGG	ECM and Structural Tissue	Cell-Matrix Adhesion			positive regulation of focal adhesion assembly	7.71758e-06	Smad3/Kdr/Thy1/Wnt4/Sdc4	5	BP	ECM and Structural Tissue	Cell-Matrix Adhesion
mesenchyme development	4.99622e-11	HGF/ACTA1/COL1A1/HIF1A/LRP6/MYC/IL6/ROCK1/SMAD3/TGFBR1/SFRP2/TGFB3/TEAD2/WWTR1/WNT4/WNT5A/FN1/WNT16	18	BP	Cell Differentiation and Development	Mesenchymal Cell Morphogenesis			positive regulation of cell-substrate junction organization	1.66775e-05	Smad3/Kdr/Thy1/Wnt4/Sdc4	5	BP	ECM and Structural Tissue	Cell-Matrix Adhesion
mesenchymal cell differentiation	1.788e-09	HGF/COL1A1/HIF1A/LRP6/IL6/ROCK1/SMAD3/TGFBR1/SFRP2/TGFB3/WWTR1/WNT4/WNT5A/FN1/WNT16	15	BP	Cell Differentiation and Development	Mesenchymal Cell Morphogenesis			negative regulation of focal adhesion assembly	2.36816e-05	Src/Pten/Mmp14/Lrp1	4	BP	ECM and Structural Tissue	Cell-Matrix Adhesion
mesenchyme morphogenesis	0.00017945	ACTA1/MYC/SMAD3/TGFBR1/WNT5A	5	BP	Cell Differentiation and Development	Mesenchymal Cell Morphogenesis			negative regulation of cell-substrate junction organization	2.36816e-05	Src/Pten/Mmp14/Lrp1	4	BP	ECM and Structural Tissue	Cell-Matrix Adhesion
regulation of mesenchymal cell proliferation	0.0332693	MYC/WNT5A	2	BP	Cell Differentiation and Development	Mesenchymal Cell Morphogenesis			regulation of cell adhesion mediated by integrin	9.25093e-05	Serpine1/Tgfb2/Plau/Ptk2/Itgb3	5	BP	ECM and Structural Tissue	Cell-Matrix Adhesion
chondrocyte differentiation	3.9867e-09	COMP/COL2A1/CCN2/CCN3/FGF18/PTHLH/SMAD3/TGFBR1/SFRP2/RUNX2/CCN4	11	BP	Cell Differentiation and Development	Chondrocyte Proliferation			regulation of substrate adhesion-dependent cell spreading	0.000233145	Postn/Mdk/Ptk2/Itgb3/Fbln1	5	BP	ECM and Structural Tissue	Cell-Matrix Adhesion
regulation of chondrocyte differentiation	1.12645e-06	CCN2/FGF18/PTHLH/SMAD3/TGFBR1/RUNX2/CCN4	7	BP	Cell Differentiation and Development	Chondrocyte Proliferation			negative regulation of substrate adhesion-dependent cell spreading	0.00926532	Postn/Fbln1	2	BP	ECM and Structural Tissue	Cell-Matrix Adhesion
chondrocyte development	2.00209e-05	COMP/FGF18/PTHLH/SFRP2/RUNX2	5	BP	Cell Differentiation and Development	Chondrocyte Proliferation			regulation of integrin-mediated signaling pathway	0.0128907	Timp1/Loxl3	2	BP	ECM and Structural Tissue	Cell-Matrix Adhesion
positive regulation of chondrocyte differentiation	0.00149534	FGF18/SMAD3/RUNX2	3	BP	Cell Differentiation and Development	Chondrocyte Proliferation			positive regulation of cell adhesion mediated by integrin	0.0216345	Tgfb2/Itgb3	2	BP	ECM and Structural Tissue	Cell-Matrix Adhesion
chondrocyte proliferation	0.00211094	COMP/CCN2/CCN3	3	BP	Cell Differentiation and Development	Chondrocyte Proliferation			focal adhesion	9.8893e-06	Itgb1/Mapk3/Ptprc/Src/Cav1/Itgav/Ptk2/Itgb3/Sdc4/Nphs1	10	CC	ECM and Structural Tissue	Cell-Matrix Adhesion
negative regulation of chondrocyte differentiation	0.0025927	PTHLH/TGFBR1/CCN4	3	BP	Cell Differentiation and Development	Chondrocyte Proliferation			cell-substrate junction	1.51856e-05	Itgb1/Mapk3/Ptprc/Src/Cav1/Itgav/Ptk2/Itgb3/Sdc4/Nphs1	10	CC	ECM and Structural Tissue	Cell-Matrix Adhesion
cartilage development	4.10529e-16	COMP/COL2A1/CCN2/CCN3/BGN/CD44/FGF18/CCN1/COL1A1/HIF1A/LUM/MGP/PTHLH/SMAD3/TGFBR1/SFRP2/TIMP1/WNT5A/RUNX2/CCN4	20	BP	Cell Differentiation and Development	Cartilage Tissue Patterning			integrin complex	4.4291e-05	Itgb1/Itgam/Itgav/Itgb3/Itga4	5	CC	ECM and Structural Tissue	Cell-Matrix Adhesion
regulation of cartilage development	3.4878e-08	CCN2/FGF18/CCN1/PTHLH/SMAD3/TGFBR1/WNT5A/RUNX2/CCN4	9	BP	Cell Differentiation and Development	Cartilage Tissue Patterning			integrin binding	1.56544e-29	Ccn2/Fgf2/Igf1/Spp1/Thbs1/Cxcl12/Itgb1/Kdr/Vcam1/Icam1/Src/Gsk3b/Thy1/Col3a1/Timp2/Mmp14/Itgav/Ptk2/Fbn1/Itgb3/Cd9/Tgfbi/Ccn4/Fbln1/Ccn3/Ccn5/Ccn6/Ccn1	28	MF	ECM and Structural Tissue	Cell-Matrix Adhesion
positive regulation of cartilage development	2.33369e-05	FGF18/CCN1/SMAD3/WNT5A/RUNX2	5	BP	Cell Differentiation and Development	Cartilage Tissue Patterning			fibronectin binding	1.10854e-19	Ccn2/Mmp9/Thbs1/Itgb1/Mmp2/Mmp13/Plg/Itgav/Itgb3/Igfbp3/Itga4/Igfbp5/Sdc4/Fbln1/Loxl3	15	MF	ECM and Structural Tissue	Cell-Matrix Adhesion
cartilage condensation	0.00170249	COL2A1/CCN2/MGP	3	BP	Cell Differentiation and Development	Cartilage Tissue Patterning			Focal adhesion	3.32239e-22	Actb/Egfr/Igf1/Col1a1/Spp1/Thbs1/Itgb1/Pdgfrb/Kdr/Mapk3/Hras/Bcl2/Src/Pten/Gsk3b/Pdgfra/Rhoa/Erbb2/Col1a2/Flt1/Cav1/Col2a1/Itgav/Ptk2/Thbs2/Vegfc/Itgb3/Pdgfb/Col6a1/Pdgfa/Col4a2/Col6a3/Itga4	33	KEGG	ECM and Structural Tissue	Cell-Matrix Adhesion
cell aggregation	0.00234943	COL2A1/CCN2/MGP	3	BP	Cell Differentiation and Development	Cartilage Tissue Patterning			mesenchyme development	2.33747e-44	Il6/Col1a1/Thbs1/Hif1a/Smad2/Smad3/Mapk3/Bcl2/Bmp4/Tgfb2/Pten/Snai1/Gsk3b/Tgfb3/Edn1/Mdk/Smad4/Shh/Tgfbr1/Tgfbr2/Wnt5a/Jag1/Bmp7/Yap1/Fgf15/Smad7/Bmp2/Gja1/Axin2/Lrp6/Itga4/Wnt4/Loxl2/Sfrp2/Wwtr1/Scx/Sfrp1/Loxl3/Frzb/Wnt11/Wnt16/Hmga2/Tead1/Myocd/Tead2/Nrp2	46	BP	Cell Differentiation and Development	Mesenchymal Cell Morphogenesis
cartilage development involved in endochondral bone morphogenesis	0.00399066	COMP/COL2A1/COL1A1	3	BP	Cell Differentiation and Development	Cartilage Tissue Patterning			mesenchymal cell differentiation	7.10267e-40	Il6/Col1a1/Hif1a/Smad2/Smad3/Mapk3/Bcl2/Bmp4/Tgfb2/Pten/Snai1/Gsk3b/Tgfb3/Edn1/Mdk/Smad4/Shh/Tgfbr1/Tgfbr2/Wnt5a/Jag1/Bmp7/Fgf15/Smad7/Bmp2/Gja1/Axin2/Lrp6/Wnt4/Loxl2/Sfrp2/Wwtr1/Sfrp1/Loxl3/Frzb/Wnt11/Wnt16/Hmga2/Myocd/Nrp2	40	BP	Cell Differentiation and Development	Mesenchymal Cell Morphogenesis
negative regulation of cartilage development	0.0046773	PTHLH/TGFBR1/CCN4	3	BP	Cell Differentiation and Development	Cartilage Tissue Patterning			mesenchymal cell proliferation	1.44896e-13	Kdr/Fgf7/Fgf4/Bmp4/Shh/Tgfbr2/Wnt5a/Bmp7/Bmp2/Pdgfa/Lrp6/Wnt11	12	BP	Cell Differentiation and Development	Mesenchymal Cell Morphogenesis
negative regulation of cell-cell adhesion	0.0234541	CDH1/GPNMB/CXCL12/APOA1/PTK2	5	BP	Cell Differentiation and Development	Cell-Cell Adhesion			mesenchyme morphogenesis	2.41771e-12	Smad2/Smad3/Tgfb2/Snai1/Smad4/Tgfbr1/Tgfbr2/Wnt5a/Bmp7/Bmp2/Wnt11	11	BP	Cell Differentiation and Development	Mesenchymal Cell Morphogenesis
ossification	2.22145e-27	COMP/COL2A1/HGF/COL5A2/CCN2/DKK1/GPNMB/EGFR/COL1A2/CHRDL1/FGF18/CCN1/COL1A1/HIF1A/IGFBP5/ISG15/ILK/IGF1/IGF2/IL6/PTK2/MGP/PTHLH/PENK/SPARC/SMAD3/SMAD6/SPP1/SFRP2/TGFB3/VCAN/WWTR1/WNT4/WNT5A/RUNX2/CCN4	36	BP	Cell Differentiation and Development	Ossification and Mineralization			regulation of stem cell population maintenance	3.30743e-09	Bmp7/Yap1/Loxl2/Hmga2/Tead1/Sav1/Tead4/Tead3	8	BP	Cell Differentiation and Development	Mesenchymal Cell Morphogenesis
osteoblast differentiation	7.18317e-16	HGF/GPNMB/CCN1/COL1A1/IGFBP5/ILK/IGF1/IGF2/IL6/PTK2/PTHLH/PENK/SMAD3/SMAD6/SPP1/SFRP2/VCAN/WWTR1/WNT4/RUNX2/CCN4	21	BP	Cell Differentiation and Development	Ossification and Mineralization			regulation of mesenchymal cell proliferation	8.57302e-09	Kdr/Bmp4/Shh/Tgfbr2/Wnt5a/Pdgfa/Lrp6/Wnt11	8	BP	Cell Differentiation and Development	Mesenchymal Cell Morphogenesis
biomineral tissue development	1.6769e-13	COMP/GPNMB/COL1A2/FAM20A/CCN1/COL1A1/HIF1A/FAM20C/ISG15/IGF1/MGP/PTHLH/ROCK1/SMAD3/SPP1/TGFB3/WNT4	17	BP	Cell Differentiation and Development	Ossification and Mineralization			mesenchymal cell development	1.78755e-08	Hif1a/Mapk3/Bcl2/Bmp4/Edn1/Shh/Jag1/Bmp7/Fgf15/Nrp2	10	BP	Cell Differentiation and Development	Mesenchymal Cell Morphogenesis
biomineralization	1.93918e-13	COMP/GPNMB/COL1A2/FAM20A/CCN1/COL1A1/HIF1A/FAM20C/ISG15/IGF1/MGP/PTHLH/ROCK1/SMAD3/SPP1/TGFB3/WNT4	17	BP	Cell Differentiation and Development	Ossification and Mineralization			stem cell population maintenance	4.24193e-07	Stat3/Fgf4/Bmp7/Yap1/Loxl2/Sfrp1/Hmga2/Tead1/Sav1/Tead4/Tead3	11	BP	Cell Differentiation and Development	Mesenchymal Cell Morphogenesis
regulation of osteoblast differentiation	1.8485e-11	HGF/CCN1/IGFBP5/ILK/IGF1/IL6/PTK2/SMAD3/SMAD6/SFRP2/WWTR1/WNT4/RUNX2/CCN4	14	BP	Cell Differentiation and Development	Ossification and Mineralization			positive regulation of mesenchymal cell proliferation	1.2523e-06	Kdr/Shh/Tgfbr2/Wnt5a/Pdgfa/Lrp6	6	BP	Cell Differentiation and Development	Mesenchymal Cell Morphogenesis
regulation of ossification	6.20463e-10	COMP/DKK1/CCN1/HIF1A/ISG15/MGP/SMAD3/SMAD6/TGFB3/WNT4/WNT5A/RUNX2	12	BP	Cell Differentiation and Development	Ossification and Mineralization			positive regulation of stem cell population maintenance	5.85189e-06	Yap1/Tead1/Tead4/Tead3	4	BP	Cell Differentiation and Development	Mesenchymal Cell Morphogenesis
bone mineralization	9.01457e-10	COMP/GPNMB/COL1A2/CCN1/HIF1A/ISG15/IGF1/MGP/PTHLH/SMAD3/TGFB3/WNT4	12	BP	Cell Differentiation and Development	Ossification and Mineralization			negative regulation of mesenchymal cell apoptotic process	5.85189e-06	Hif1a/Shh/Bmp7/Gdf5	4	BP	Cell Differentiation and Development	Mesenchymal Cell Morphogenesis
positive regulation of osteoblast differentiation	1.13112e-09	HGF/CCN1/ILK/IGF1/IL6/SFRP2/WWTR1/WNT4/RUNX2/CCN4	10	BP	Cell Differentiation and Development	Ossification and Mineralization			regulation of mesenchymal cell apoptotic process	1.45984e-05	Hif1a/Shh/Bmp7/Gdf5	4	BP	Cell Differentiation and Development	Mesenchymal Cell Morphogenesis
bone development	2.49835e-07	COMP/COL2A1/BGN/FGF18/COL1A1/IGF1/SFRP4/SFRP2/SRC/TGFB3/RUNX2/CCN4	12	BP	Cell Differentiation and Development	Ossification and Mineralization			mesenchymal cell apoptotic process	2.36816e-05	Hif1a/Shh/Bmp7/Gdf5	4	BP	Cell Differentiation and Development	Mesenchymal Cell Morphogenesis
regulation of biomineral tissue development	3.33963e-07	COMP/CCN1/HIF1A/ISG15/MGP/ROCK1/SMAD3/TGFB3/WNT4	9	BP	Cell Differentiation and Development	Ossification and Mineralization			chondrocyte differentiation	9.0179e-28	Ccn2/Smad3/Runx2/Mapk14/Bmp4/Fgf18/Mdk/Col3a1/Tgfbr1/Tgfbr2/Col2a1/Acan/Smad7/Hspg2/Bmp2/Axin2/Bmp6/Loxl2/Gdf5/Serpinh1/Ccn4/Sfrp2/Scx/Hmga2/Ccn3	25	BP	Cell Differentiation and Development	Chondrocyte Proliferation
regulation of biomineralization	3.91905e-07	COMP/CCN1/HIF1A/ISG15/MGP/ROCK1/SMAD3/TGFB3/WNT4	9	BP	Cell Differentiation and Development	Ossification and Mineralization			regulation of chondrocyte differentiation	1.99072e-15	Ccn2/Smad3/Runx2/Bmp4/Fgf18/Mdk/Tgfbr1/Smad7/Axin2/Bmp6/Loxl2/Gdf5/Ccn4	13	BP	Cell Differentiation and Development	Chondrocyte Proliferation
regulation of bone mineralization	8.66443e-07	COMP/CCN1/HIF1A/ISG15/MGP/SMAD3/TGFB3/WNT4	8	BP	Cell Differentiation and Development	Ossification and Mineralization			chondrocyte development	6.54895e-10	Runx2/Fgf18/Tgfbr2/Acan/Smad7/Axin2/Serpinh1/Sfrp2	8	BP	Cell Differentiation and Development	Chondrocyte Proliferation
bone morphogenesis	2.91562e-06	COMP/COL2A1/FGF18/COL1A1/SFRP4/SFRP2/TGFB3/RUNX2	8	BP	Cell Differentiation and Development	Ossification and Mineralization			positive regulation of chondrocyte differentiation	1.03072e-09	Smad3/Runx2/Fgf18/Smad7/Bmp6/Loxl2/Gdf5	7	BP	Cell Differentiation and Development	Chondrocyte Proliferation
positive regulation of ossification	1.06773e-05	CCN1/ISG15/SMAD3/TGFB3/WNT4/WNT5A	6	BP	Cell Differentiation and Development	Ossification and Mineralization			chondrocyte proliferation	3.66085e-06	Ccn2/Mmp14/Smad7/Hmga2/Ccn3	5	BP	Cell Differentiation and Development	Chondrocyte Proliferation
positive regulation of bone mineralization	6.00215e-05	CCN1/ISG15/SMAD3/TGFB3/WNT4	5	BP	Cell Differentiation and Development	Ossification and Mineralization			negative regulation of chondrocyte differentiation	8.98909e-05	Bmp4/Tgfbr1/Gdf5/Ccn4	4	BP	Cell Differentiation and Development	Chondrocyte Proliferation
positive regulation of biomineral tissue development	0.000143602	CCN1/ISG15/SMAD3/TGFB3/WNT4	5	BP	Cell Differentiation and Development	Ossification and Mineralization			chondrocyte differentiation involved in endochondral bone morphogenesis	0.00056396	Tgfbr2/Axin2/Serpinh1	3	BP	Cell Differentiation and Development	Chondrocyte Proliferation
positive regulation of biomineralization	0.000155834	CCN1/ISG15/SMAD3/TGFB3/WNT4	5	BP	Cell Differentiation and Development	Ossification and Mineralization			cartilage development	7.065e-48	Ccn2/Fgf2/Col1a1/Thbs1/Hif1a/Smad3/Mapk3/Runx2/Mmp13/Fgf4/Mapk14/Bmp4/Tgfb2/Fgf18/Snai1/Fgf6/Edn1/Mdk/Col3a1/Bgn/Tgfbr1/Tgfbr2/Wnt5a/Col2a1/Bmp7/Acan/Smad7/Hspg2/Bmp2/Axin2/Lrp6/Bmp6/Smad1/Loxl2/Gdf5/Serpinh1/Ccn4/Mgp/Sfrp2/Scx/Frzb/Hmga2/Ccn3/Ccn1	44	BP	Cell Differentiation and Development	Cartilage Tissue Formation
endochondral bone morphogenesis	0.000209165	COMP/COL2A1/FGF18/COL1A1/RUNX2	5	BP	Cell Differentiation and Development	Ossification and Mineralization			regulation of cartilage development	1.08537e-24	Ccn2/Smad3/Runx2/Bmp4/Tgfb2/Fgf18/Mdk/Tgfbr1/Wnt5a/Smad7/Bmp2/Axin2/Bmp6/Smad1/Loxl2/Gdf5/Ccn4/Scx/Frzb/Ccn1	20	BP	Cell Differentiation and Development	Cartilage Tissue Formation
endochondral ossification	0.000210665	COL2A1/FGF18/COL1A1/RUNX2	4	BP	Cell Differentiation and Development	Ossification and Mineralization			positive regulation of cartilage development	1.03527e-20	Smad3/Runx2/Bmp4/Fgf18/Mdk/Wnt5a/Smad7/Bmp2/Bmp6/Smad1/Loxl2/Gdf5/Scx/Ccn1	14	BP	Cell Differentiation and Development	Cartilage Tissue Formation
replacement ossification	0.000210665	COL2A1/FGF18/COL1A1/RUNX2	4	BP	Cell Differentiation and Development	Ossification and Mineralization			cartilage condensation	1.03072e-09	Ccn2/Fgf4/Mapk14/Tgfb2/Fgf6/Col2a1/Acan	7	BP	Cell Differentiation and Development	Cartilage Tissue Formation
negative regulation of ossification	0.00703178	DKK1/HIF1A/SMAD6	3	BP	Cell Differentiation and Development	Ossification and Mineralization			cartilage development involved in endochondral bone morphogenesis	3.30743e-09	Col1a1/Thbs1/Mmp13/Tgfbr2/Col2a1/Hspg2/Axin2/Serpinh1	8	BP	Cell Differentiation and Development	Cartilage Tissue Formation
osteoclast differentiation	0.0106141	FOS/SRC/TLR4/CCN4	4	BP	Cell Differentiation and Development	Ossification and Mineralization			cell aggregation	3.80269e-09	Ccn2/Fgf4/Mapk14/Tgfb2/Fgf6/Col2a1/Acan	7	BP	Cell Differentiation and Development	Cartilage Tissue Formation
negative regulation of osteoblast differentiation	0.0132434	IGFBP5/SMAD3/SMAD6	3	BP	Cell Differentiation and Development	Ossification and Mineralization			negative regulation of cartilage development	5.28876e-07	Bmp4/Tgfb2/Tgfbr1/Gdf5/Ccn4/Frzb	6	BP	Cell Differentiation and Development	Cartilage Tissue Formation
negative regulation of biomineral tissue development	0.0368879	HIF1A/ROCK1	2	BP	Cell Differentiation and Development	Ossification and Mineralization			growth plate cartilage development	0.00156377	Thbs1/Mmp13/Tgfbr2	3	BP	Cell Differentiation and Development	Cartilage Tissue Formation
negative regulation of biomineralization	0.0390086	HIF1A/ROCK1	2	BP	Cell Differentiation and Development	Ossification and Mineralization			cartilage morphogenesis	0.00705429	Snai1/Lrp6	2	BP	Cell Differentiation and Development	Cartilage Tissue Formation
osteoblast proliferation	0.0407665	CCN1/SMAD3	2	BP	Cell Differentiation and Development	Ossification and Mineralization			ossification	7.77201e-52	Ccn2/Tnf/Mmp9/Il6/Fgf2/Igf1/Col1a1/Spp1/Hif1a/Lox/Smad3/Mapk3/Runx2/Pparg/Mmp2/Mmp13/Bcl2/Mapk14/Bmp4/Fgf18/Gsk3b/Rhoa/Mdk/Col1a2/Smad4/Shh/Wnt5a/Jag1/Col2a1/Bmp7/Mmp14/Yap1/Ptk2/Vegfc/Dkk1/Smad7/Hspg2/Bmp2/Igfbp3/Gja1/Axin2/Lrp6/Sost/Bmp6/Smad1/Igfbp5/Wnt4/Ccn4/Mgp/Sfrp2/Smad6/Wwtr1/Scx/Sfrp1/Wnt11/Wnt10b/Ccn1	57	BP	Cell Differentiation and Development	Ossification and Mineralization
Osteoclast differentiation	0.0358018	FOS/IFNGR1/JUN/IL1A/TGFBR1	5	KEGG	Cell Differentiation and Development	Ossification and Mineralization			osteoblast differentiation	2.49752e-35	Tnf/Il6/Fgf2/Igf1/Col1a1/Spp1/Lox/Smad3/Runx2/Pparg/Mapk14/Bmp4/Gsk3b/Smad4/Shh/Jag1/Bmp7/Yap1/Ptk2/Vegfc/Bmp2/Igfbp3/Gja1/Axin2/Bmp6/Smad1/Igfbp5/Wnt4/Ccn4/Sfrp2/Smad6/Wwtr1/Sfrp1/Wnt11/Wnt10b/Ccn1	36	BP	Cell Differentiation and Development	Ossification and Mineralization
regulation of cell-cell adhesion	1.406e-07	CDH1/GPNMB/CD44/CXCL12/APOA1/CCL2/IGFBP2/IGF1/IGF2/IL6/PTK2/ICAM1/IL1A/THY1/SRC/WNT4/WNT5A	17	BP	Cell Differentiation and Development	Cell-Cell Adhesion			bone development	9.13366e-30	Igf1/Col1a1/Thbs1/Lox/Kdr/Runx2/Mmp13/Fgf4/Mapk14/Ptprc/Bmp4/Fgf18/Src/Rhoa/Col3a1/Bgn/Sparc/Tgfbr2/Col2a1/Mmp14/Fbn1/Hspg2/Bmp2/Gja1/Pdgfa/Axin2/Lrp6/Bmp6/Smad1/Serpinh1/Ccn4/Sfrp2/Scx	33	BP	Cell Differentiation and Development	Ossification and Mineralization
cell-cell junction organization	1.06773e-05	CDH1/ACE2/ACE/AGT/PECAM1/ROCK1/SMAD3/TGFBR1/SRC/TGFB3	10	BP	Cell Differentiation and Development	Cell-Cell Adhesion			regulation of osteoblast differentiation	4.60665e-27	Tnf/Il6/Fgf2/Igf1/Smad3/Runx2/Pparg/Bmp4/Gsk3b/Jag1/Bmp7/Yap1/Ptk2/Vegfc/Bmp2/Axin2/Bmp6/Smad1/Igfbp5/Wnt4/Ccn4/Sfrp2/Smad6/Wwtr1/Sfrp1/Wnt10b/Ccn1	27	BP	Cell Differentiation and Development	Ossification and Mineralization
positive regulation of cell-cell adhesion	2.96391e-05	CD44/CCL2/IGFBP2/IGF1/IGF2/IL6/ICAM1/IL1A/THY1/SRC/WNT5A	11	BP	Cell Differentiation and Development	Cell-Cell Adhesion			regulation of ossification	6.03324e-23	Hif1a/Smad3/Mapk3/Runx2/Bcl2/Mapk14/Bmp4/Mdk/Wnt5a/Bmp7/Dkk1/Smad7/Bmp2/Gja1/Lrp6/Sost/Bmp6/Wnt4/Mgp/Smad6/Sfrp1/Wnt10b/Ccn1	23	BP	Cell Differentiation and Development	Ossification and Mineralization
cell-cell junction assembly	0.00901375	ACE2/ACE/AGT/PECAM1/ROCK1	5	BP	Cell Differentiation and Development	Cell-Cell Adhesion			positive regulation of osteoblast differentiation	4.34075e-19	Il6/Fgf2/Igf1/Runx2/Bmp4/Jag1/Bmp7/Yap1/Bmp2/Bmp6/Smad1/Wnt4/Ccn4/Sfrp2/Wwtr1/Wnt10b/Ccn1	17	BP	Cell Differentiation and Development	Ossification and Mineralization
contractile actin filament bundle assembly	6.57152e-07	CCN2/APOA1/ROCK1/LPAR1/SMAD3/TGFBR1/SRC/TGFB3/WNT4	9	BP	Cytoskeleton				bone morphogenesis	6.08817e-18	Col1a1/Thbs1/Runx2/Mmp13/Fgf4/Bmp4/Fgf18/Col3a1/Tgfbr2/Col2a1/Mmp14/Hspg2/Axin2/Lrp6/Bmp6/Serpinh1/Sfrp2/Scx	18	BP	Cell Differentiation and Development	Ossification and Mineralization
stress fiber assembly	6.57152e-07	CCN2/APOA1/ROCK1/LPAR1/SMAD3/TGFBR1/SRC/TGFB3/WNT4	9	BP	Cytoskeleton				endochondral bone morphogenesis	3.90435e-17	Col1a1/Thbs1/Runx2/Mmp13/Bmp4/Fgf18/Col3a1/Tgfbr2/Col2a1/Mmp14/Hspg2/Axin2/Bmp6/Serpinh1/Scx	15	BP	Cell Differentiation and Development	Ossification and Mineralization
positive regulation of stress fiber assembly	9.07924e-07	CCN2/APOA1/LPAR1/SMAD3/TGFBR1/TGFB3/WNT4	7	BP	Cytoskeleton				biomineral tissue development	5.09356e-17	Igf1/Col1a1/Spp1/Hif1a/Lox/Smad3/Mmp13/Bmp4/Col1a2/Bmp7/Bmp2/Gja1/Ppara/Axin2/Bmp6/Wnt4/Mgp/Wnt11/Wnt10b/Ccn1	20	BP	Cell Differentiation and Development	Ossification and Mineralization
regulation of stress fiber assembly	2.50006e-06	CCN2/APOA1/ROCK1/LPAR1/SMAD3/TGFBR1/TGFB3/WNT4	8	BP	Cytoskeleton				biomineralization	6.27471e-17	Igf1/Col1a1/Spp1/Hif1a/Lox/Smad3/Mmp13/Bmp4/Col1a2/Bmp7/Bmp2/Gja1/Ppara/Axin2/Bmp6/Wnt4/Mgp/Wnt11/Wnt10b/Ccn1	20	BP	Cell Differentiation and Development	Ossification and Mineralization
positive regulation of actin filament bundle assembly	2.99202e-06	CCN2/APOA1/LPAR1/SMAD3/TGFBR1/TGFB3/WNT4	7	BP	Cytoskeleton				bone mineralization	1.18265e-15	Igf1/Hif1a/Lox/Smad3/Mmp13/Bmp4/Col1a2/Bmp7/Bmp2/Gja1/Axin2/Bmp6/Wnt4/Mgp/Wnt11/Wnt10b/Ccn1	17	BP	Cell Differentiation and Development	Ossification and Mineralization
regulation of actin filament bundle assembly	6.51676e-06	CCN2/APOA1/ROCK1/LPAR1/SMAD3/TGFBR1/TGFB3/WNT4	8	BP	Cytoskeleton				endochondral ossification	6.88523e-13	Col1a1/Runx2/Mmp13/Bmp4/Fgf18/Col2a1/Mmp14/Hspg2/Bmp6/Scx	10	BP	Cell Differentiation and Development	Ossification and Mineralization
actomyosin structure organization	9.29514e-06	CCN2/ACTA1/APOA1/ROCK1/LPAR1/SMAD3/TGFBR1/SRC/TGFB3/WNT4	10	BP	Cytoskeleton				replacement ossification	6.88523e-13	Col1a1/Runx2/Mmp13/Bmp4/Fgf18/Col2a1/Mmp14/Hspg2/Bmp6/Scx	10	BP	Cell Differentiation and Development	Ossification and Mineralization
actin filament bundle assembly	1.23407e-05	CCN2/APOA1/ROCK1/LPAR1/SMAD3/TGFBR1/SRC/TGFB3/WNT4	9	BP	Cytoskeleton				regulation of osteoblast proliferation	4.6675e-12	Smad3/Bcl2/Gsk3b/Rhoa/Itgav/Itgb3/Bmp2/Sfrp1/Ccn1	9	BP	Cell Differentiation and Development	Ossification and Mineralization
actin filament bundle organization	1.46976e-05	CCN2/APOA1/ROCK1/LPAR1/SMAD3/TGFBR1/SRC/TGFB3/WNT4	9	BP	Cytoskeleton				positive regulation of ossification	6.53705e-12	Smad3/Runx2/Bmp4/Wnt5a/Bmp7/Bmp2/Lrp6/Bmp6/Wnt4/Wnt10b/Ccn1	11	BP	Cell Differentiation and Development	Ossification and Mineralization
regulation of actin cytoskeleton organization	4.24593e-05	CCN2/CXCL12/APOA1/LRP1/ILK/ICAM1/ROCK1/LPAR1/SMAD3/TGFBR1/TGFB3/WNT4	12	BP	Cytoskeleton				osteoblast proliferation	2.29173e-11	Smad3/Bcl2/Gsk3b/Rhoa/Itgav/Itgb3/Bmp2/Sfrp1/Ccn1	9	BP	Cell Differentiation and Development	Ossification and Mineralization
regulation of actin filament-based process	0.000101368	CCN2/CXCL12/APOA1/LRP1/ILK/ICAM1/ROCK1/LPAR1/SMAD3/TGFBR1/TGFB3/WNT4	12	BP	Cytoskeleton				regulation of bone mineralization	3.37173e-10	Hif1a/Smad3/Bmp4/Bmp7/Bmp2/Gja1/Bmp6/Wnt4/Mgp/Wnt10b/Ccn1	11	BP	Cell Differentiation and Development	Ossification and Mineralization
positive regulation of cytoskeleton organization	0.000150507	CCN2/APOA1/HSPA1B/ICAM1/LPAR1/SMAD3/TGFBR1/TGFB3/WNT4	9	BP	Cytoskeleton				regulation of biomineral tissue development	2.74045e-09	Hif1a/Smad3/Bmp4/Bmp7/Bmp2/Gja1/Bmp6/Wnt4/Mgp/Wnt10b/Ccn1	11	BP	Cell Differentiation and Development	Ossification and Mineralization
actin filament organization	0.000243015	CCN2/ACTA1/CXCL12/APOA1/ICAM1/ROCK1/LPAR1/SMAD3/TGFBR1/SRC/TGFB3/WNT4	12	BP	Cytoskeleton				regulation of biomineralization	3.34105e-09	Hif1a/Smad3/Bmp4/Bmp7/Bmp2/Gja1/Bmp6/Wnt4/Mgp/Wnt10b/Ccn1	11	BP	Cell Differentiation and Development	Ossification and Mineralization
stress fiber	0.0475463	ACTA1/ILK/PTK2	3	CC	Cytoskeleton				positive regulation of bone mineralization	5.95901e-09	Smad3/Bmp4/Bmp7/Bmp2/Bmp6/Wnt4/Wnt10b/Ccn1	8	BP	Cell Differentiation and Development	Ossification and Mineralization
contractile actin filament bundle	0.0475463	ACTA1/ILK/PTK2	3	CC	Cytoskeleton				negative regulation of ossification	1.21554e-08	Hif1a/Bcl2/Mdk/Dkk1/Smad7/Sost/Smad6/Sfrp1	8	BP	Cell Differentiation and Development	Ossification and Mineralization
Regulation of actin cytoskeleton	0.000158413	FGF1/EGFR/FGF18/EGF/CXCR4/CXCL12/PTK2/ROCK1/LPAR1/SRC/FN1	11	KEGG	Cytoskeleton				positive regulation of biomineral tissue development	3.14638e-08	Smad3/Bmp4/Bmp7/Bmp2/Bmp6/Wnt4/Wnt10b/Ccn1	8	BP	Cell Differentiation and Development	Ossification and Mineralization
response to oxygen levels	4.43128e-09	ANGPT2/CCN2/CDKN1A/CXCR4/CXCL12/COL1A1/HIF1A/MYC/ICAM1/PLAU/PENK/PGK1/SMAD3/SIRT1/SRC/THBS1/TGFB3	17	BP	Microenvironmental Response	Hypoxic Response			positive regulation of biomineralization	3.63799e-08	Smad3/Bmp4/Bmp7/Bmp2/Bmp6/Wnt4/Wnt10b/Ccn1	8	BP	Cell Differentiation and Development	Ossification and Mineralization
response to decreased oxygen levels	8.56172e-08	ANGPT2/CCN2/CXCR4/CXCL12/HIF1A/MYC/ICAM1/PLAU/PENK/PGK1/SMAD3/SIRT1/SRC/THBS1/TGFB3	15	BP	Microenvironmental Response	Hypoxic Response			osteoclast differentiation	1.08037e-07	Tnf/Mapk14/Src/Gsk3b/Il4/Fbn1/Itgb3/Ccn4/Sfrp1/Dcstamp	10	BP	Cell Differentiation and Development	Ossification and Mineralization
response to hypoxia	3.21924e-07	ANGPT2/CXCR4/CXCL12/HIF1A/MYC/ICAM1/PLAU/PENK/PGK1/SMAD3/SIRT1/SRC/THBS1/TGFB3	14	BP	Microenvironmental Response	Hypoxic Response			negative regulation of osteoblast differentiation	2.39125e-07	Tnf/Smad3/Pparg/Vegfc/Axin2/Igfbp5/Smad6/Sfrp1	8	BP	Cell Differentiation and Development	Ossification and Mineralization
cellular response to hypoxia	0.00225001	HIF1A/MYC/ICAM1/PGK1/SIRT1/SRC	6	BP	Microenvironmental Response	Hypoxic Response			positive regulation of osteoblast proliferation	3.32289e-07	Gsk3b/Itgav/Itgb3/Bmp2/Ccn1	5	BP	Cell Differentiation and Development	Ossification and Mineralization
cellular response to decreased oxygen levels	0.00296118	HIF1A/MYC/ICAM1/PGK1/SIRT1/SRC	6	BP	Microenvironmental Response	Hypoxic Response			bone trabecula formation	8.18743e-06	Col1a1/Mmp2/Sfrp1/Wnt10b	4	BP	Cell Differentiation and Development	Ossification and Mineralization
cellular response to oxygen levels	0.00434522	HIF1A/MYC/ICAM1/PGK1/SIRT1/SRC	6	BP	Microenvironmental Response	Hypoxic Response			bone trabecula morphogenesis	2.36816e-05	Col1a1/Mmp2/Sfrp1/Wnt10b	4	BP	Cell Differentiation and Development	Ossification and Mineralization
response to mechanical stimulus	7.04827e-12	ANGPT2/AGT/DCN/ACTA1/EGFR/FOS/COL3A1/CXCR4/CXCL12/COL1A1/HABP4/IGFBP2/PTK2/JUN/SRC/THBS1/TLR4	17	BP	Microenvironmental Response	Mechanosensing			regulation of osteoclast differentiation	9.75726e-05	Tnf/Gsk3b/Il4/Fbn1/Itgb3/Sfrp1	6	BP	Cell Differentiation and Development	Ossification and Mineralization
cellular response to mechanical stimulus	0.00106163	AGT/EGFR/COL1A1/HABP4/TLR4	5	BP	Microenvironmental Response	Mechanosensing			negative regulation of osteoblast proliferation	0.000187432	Smad3/Bcl2/Sfrp1	3	BP	Cell Differentiation and Development	Ossification and Mineralization
SMAD protein signal transduction	8.92956e-08	CCN3/FOS/LRP1/JUN/SMAD3/TGFBR1/SMAD6/TGFB3/WWTR1	9	BP	Signaling Networks	Core Signaling Pathways	SMAD		endochondral bone growth	0.000233809	Thbs1/Kdr/Mmp13/Tgfbr2	4	BP	Cell Differentiation and Development	Ossification and Mineralization
regulation of SMAD protein signal transduction	2.00209e-05	CCN3/LRP1/TGFBR1/TGFB3/WWTR1	5	BP	Signaling Networks	Core Signaling Pathways	SMAD		bone growth	0.000401687	Thbs1/Kdr/Mmp13/Tgfbr2	4	BP	Cell Differentiation and Development	Ossification and Mineralization
regulation of pathway-restricted SMAD protein phosphorylation	0.000359455	DKK1/LRP1/TGFBR1/SMAD6/TGFB3	5	BP	Signaling Networks	Core Signaling Pathways	SMAD		osteoblast development	0.000792331	Smad3/Runx2/Shh	3	BP	Cell Differentiation and Development	Ossification and Mineralization
negative regulation of pathway-restricted SMAD protein phosphorylation	0.000386872	DKK1/LRP1/SMAD6	3	BP	Signaling Networks	Core Signaling Pathways	SMAD		ossification involved in bone maturation	0.00219504	Igf1/Rhoa/Bmp2	3	BP	Cell Differentiation and Development	Ossification and Mineralization
pathway-restricted SMAD protein phosphorylation	0.000435136	DKK1/LRP1/TGFBR1/SMAD6/TGFB3	5	BP	Signaling Networks	Core Signaling Pathways	SMAD		bone maturation	0.00268633	Igf1/Rhoa/Bmp2	3	BP	Cell Differentiation and Development	Ossification and Mineralization
SMAD protein complex assembly	0.0100617	SMAD3/SMAD6	2	BP	Signaling Networks	Core Signaling Pathways	SMAD		negative regulation of osteoclast differentiation	0.0042095	Il4/Fbn1/Sfrp1	3	BP	Cell Differentiation and Development	Ossification and Mineralization
positive regulation of SMAD protein signal transduction	0.0167004	TGFBR1/TGFB3	2	BP	Signaling Networks	Core Signaling Pathways	SMAD		positive regulation of osteoclast differentiation	0.00491849	Tnf/Gsk3b/Itgb3	3	BP	Cell Differentiation and Development	Ossification and Mineralization
SMAD binding	1.51425e-05	COL5A2/COL1A2/FOS/JUN/SMAD3/TGFBR1/SMAD6	7	MF	Signaling Networks	Core Signaling Pathways	SMAD		bone mineralization involved in bone maturation	0.00926532	Igf1/Bmp2	2	BP	Cell Differentiation and Development	Ossification and Mineralization
R-SMAD binding	0.000184807	FOS/JUN/SMAD3/SMAD6	4	MF	Signaling Networks	Core Signaling Pathways	SMAD		osteoclast development	0.0142075	Src/Fbn1	2	BP	Cell Differentiation and Development	Ossification and Mineralization
I-SMAD binding	0.000926524	SMAD3/TGFBR1/SMAD6	3	MF	Signaling Networks	Core Signaling Pathways	SMAD		Osteoclast differentiation	0.00101862	Tnf/Mapk3/Pparg/Mapk14/Tgfb2/Tgfbr1/Tgfbr2/Nfkbia/Itgb3	9	KEGG	Cell Differentiation and Development	Ossification and Mineralization
co-SMAD binding	0.0158098	SMAD3/SMAD6	2	MF	Signaling Networks	Core Signaling Pathways	SMAD		regulation of cell-cell adhesion	1.1035e-27	Tnf/Il6/Igf1/Cd44/Cdh1/Cxcl12/Ccl2/Casp3/Vcam1/Icam1/Mapk14/Ptprc/Bmp4/Src/Rhoa/Erbb2/Il4/Mdk/Thy1/Shh/Cav1/Tgfbr2/Wnt5a/Jag1/Bmp7/Ptk2/Lgals3/Smad7/Il18/Bmp2/Serpine2/Ppara/Cd9/Bmp6/Itga4/Wnt4/Sdc4/Loxl3/Bcl6	39	BP	Cell Differentiation and Development	Cell-Cell Adhesion
response to BMP	2.70215e-08	COMP/COL2A1/CHRDL1/CCN1/ILK/SMAD3/SMAD6/SFRP4/SFRP2/TGFB3/WNT5A/RUNX2	12	BP	Signaling Networks	Core Signaling Pathways	BMP		negative regulation of cell-cell adhesion	1.57312e-16	Cd44/Cdh1/Cxcl12/Casp3/Bmp4/Erbb2/Il4/Mdk/Shh/Jag1/Ptk2/Lgals3/Smad7/Bmp2/Serpine2/Ppara/Cd9/Bmp6/Sdc4/Loxl3/Bcl6	21	BP	Cell Differentiation and Development	Cell-Cell Adhesion
cellular response to BMP stimulus	2.70215e-08	COMP/COL2A1/CHRDL1/CCN1/ILK/SMAD3/SMAD6/SFRP4/SFRP2/TGFB3/WNT5A/RUNX2	12	BP	Signaling Networks	Core Signaling Pathways	BMP		cell-cell junction organization	4.20004e-15	Tnf/Actb/Cdh1/Itgb1/Smad3/Tgfb2/Agt/Snai1/Cdh5/Tgfb3/Rhoa/Cav1/Tgfbr1/Smad7/Ace/Gja1/Cd9/Bmp6/Ace2/Wnt11	20	BP	Cell Differentiation and Development	Cell-Cell Adhesion
BMP signaling pathway	1.23153e-07	COMP/CHRDL1/CCN1/ILK/SMAD3/SMAD6/SFRP4/SFRP2/TGFB3/WNT5A/RUNX2	11	BP	Signaling Networks	Core Signaling Pathways	BMP		positive regulation of cell-cell adhesion	9.92935e-15	Tnf/Il6/Igf1/Cd44/Cdh1/Ccl2/Vcam1/Icam1/Ptprc/Rhoa/Il4/Mdk/Thy1/Shh/Cav1/Tgfbr2/Wnt5a/Bmp7/Smad7/Il18/Itga4/Bcl6	22	BP	Cell Differentiation and Development	Cell-Cell Adhesion
regulation of BMP signaling pathway	3.49058e-05	CHRDL1/CCN1/ILK/SMAD6/SFRP4/SFRP2/WNT5A	7	BP	Signaling Networks	Core Signaling Pathways	BMP		cell-cell junction assembly	8.80317e-12	Tnf/Actb/Cdh1/Itgb1/Agt/Snai1/Cdh5/Rhoa/Cav1/Smad7/Ace/Gja1/Cd9/Ace2/Wnt11	15	BP	Cell Differentiation and Development	Cell-Cell Adhesion
negative regulation of BMP signaling pathway	0.00184878	CHRDL1/SMAD6/SFRP2/WNT5A	4	BP	Signaling Networks	Core Signaling Pathways	BMP		cell-cell adhesion mediated by cadherin	0.000104759	Cdh1/Cdh5/Wnt5a/Bmp6	4	BP	Cell Differentiation and Development	Cell-Cell Adhesion
Wnt signaling pathway	5.40994e-10	DKK1/EGFR/AMOTL1/AMOTL2/EGF/COL1A1/LRP1/IGFBP2/ILK/LRP6/LATS2/SMAD3/SFRP4/SFRP2/SRC/WWTR1/WNT4/WNT5A/WNT16/CCN4	20	BP	Signaling Networks	Core Signaling Pathways	Wnt		cell-cell adhesion via plasma-membrane adhesion molecules	0.000110944	Cdh1/Vcam1/Mapk14/Tgfb2/Cdh5/Tgfbr2/Bmp2/Itga4/Hmcn1	9	BP	Cell Differentiation and Development	Cell-Cell Adhesion
canonical Wnt signaling pathway	5.37579e-09	DKK1/EGFR/EGF/COL1A1/IGFBP2/ILK/LRP6/LATS2/SMAD3/SFRP4/SFRP2/SRC/WWTR1/WNT4/WNT5A/WNT16	16	BP	Signaling Networks	Core Signaling Pathways	Wnt		homotypic cell-cell adhesion	0.000790766	Il6/Pdgfra/Itgb3/Serpine2/Cd9	5	BP	Cell Differentiation and Development	Cell-Cell Adhesion
positive regulation of Wnt signaling pathway	5.89318e-08	DKK1/EGFR/EGF/COL1A1/ILK/SMAD3/SFRP4/SFRP2/SRC/WNT5A/CCN4	11	BP	Signaling Networks	Core Signaling Pathways	Wnt		regulation of cell-cell adhesion mediated by cadherin	0.0128907	Wnt5a/Bmp6	2	BP	Cell Differentiation and Development	Cell-Cell Adhesion
regulation of Wnt signaling pathway	1.04586e-07	DKK1/EGFR/EGF/COL1A1/LRP1/IGFBP2/ILK/LATS2/SMAD3/SFRP4/SFRP2/SRC/WWTR1/WNT5A/CCN4	15	BP	Signaling Networks	Core Signaling Pathways	Wnt		protein localization to cell-cell junction	0.0232331	Actb/Cdh5	2	BP	Cell Differentiation and Development	Cell-Cell Adhesion
regulation of canonical Wnt signaling pathway	2.72979e-07	DKK1/EGFR/EGF/COL1A1/IGFBP2/ILK/LATS2/SMAD3/SFRP4/SFRP2/SRC/WWTR1/WNT5A	13	BP	Signaling Networks	Core Signaling Pathways	Wnt		cell-cell contact zone	0.0207357	Itgb1/Anxa5/Ptk2/Gja1	4	CC	Cell Differentiation and Development	Cell-Cell Adhesion
positive regulation of canonical Wnt signaling pathway	6.91801e-06	EGFR/EGF/COL1A1/ILK/SMAD3/SFRP4/SFRP2/SRC	8	BP	Signaling Networks	Core Signaling Pathways	Wnt		cadherin binding	0.00887532	Cdh1/Kdr/Cdh5/Ndrg1	4	MF	Cell Differentiation and Development	Cell-Cell Adhesion
negative regulation of Wnt signaling pathway	0.000137872	DKK1/LRP1/IGFBP2/LATS2/SFRP4/SFRP2/WWTR1/WNT5A	8	BP	Signaling Networks	Core Signaling Pathways	Wnt		actomyosin structure organization	6.33962e-11	Ccn2/Itgb1/Smad3/Pdgfrb/Src/Eln/Pdgfra/Tgfb3/Rhoa/Edn1/Smad4/Tgfbr1/Krt19/Wnt4/Sdc4/Wnt11	16	BP	Cytoskeleton
regulation of non-canonical Wnt signaling pathway	0.000183717	DKK1/SFRP4/SFRP2/WNT5A	4	BP	Signaling Networks	Core Signaling Pathways	Wnt		regulation of actin cytoskeleton organization	7.07603e-11	Ccn2/Smad3/Pdgfrb/Hras/Icam1/Tgfb2/Eln/Tgfb3/Rhoa/Edn1/Mdk/Smad4/Tgfbr1/Itgb3/Lrp1/Wnt4/Sdc4/Lats1/Wnt11/Nphs1	20	BP	Cytoskeleton
negative regulation of canonical Wnt signaling pathway	0.000242845	DKK1/IGFBP2/LATS2/SFRP4/SFRP2/WWTR1/WNT5A	7	BP	Signaling Networks	Core Signaling Pathways	Wnt		regulation of actin filament-based process	8.29625e-11	Ccn2/Smad3/Pdgfrb/Hras/Icam1/Tgfb2/Eln/Tgfb3/Rhoa/Edn1/Mdk/Smad4/Cav1/Tgfbr1/Itgb3/Lrp1/Wnt4/Sdc4/Lats1/Wnt11/Nphs1	21	BP	Cytoskeleton
non-canonical Wnt signaling pathway	0.000653889	DKK1/SFRP4/SFRP2/WNT4/WNT5A	5	BP	Signaling Networks	Core Signaling Pathways	Wnt		regulation of actomyosin structure organization	6.73847e-08	Ccn2/Smad3/Tgfb3/Rhoa/Edn1/Smad4/Tgfbr1/Wnt4/Sdc4/Wnt11	10	BP	Cytoskeleton
regulation of Wnt signaling pathway, planar cell polarity pathway	0.0137076	DKK1/SFRP2	2	BP	Signaling Networks	Core Signaling Pathways	Wnt		positive regulation of stress fiber assembly	7.22528e-08	Ccn2/Smad3/Tgfb3/Rhoa/Tgfbr1/Wnt4/Sdc4/Wnt11	8	BP	Cytoskeleton
Wnt-protein binding	0.00712152	LRP6/SFRP4/SFRP2	3	MF	Signaling Networks	Core Signaling Pathways	Wnt		contractile actin filament bundle assembly	1.00224e-07	Ccn2/Smad3/Src/Eln/Tgfb3/Rhoa/Tgfbr1/Wnt4/Sdc4/Wnt11	10	BP	Cytoskeleton
Wnt signaling pathway	4.44942e-07	DKK1/LRP6/MYC/JUN/SMAD3/SIRT1/SFRP4/SFRP2/SERPINF1/WNT4/WNT5A/WNT16/CCN4	13	KEGG	Signaling Networks	Core Signaling Pathways	Wnt		stress fiber assembly	1.00224e-07	Ccn2/Smad3/Src/Eln/Tgfb3/Rhoa/Tgfbr1/Wnt4/Sdc4/Wnt11	10	BP	Cytoskeleton
Ras protein signal transduction	0.000471856	AGTR1/CDKN1A/COL1A2/COL3A1/APOA1/IGF1/JUN/ROCK1/LPAR1/RHOU	10	BP	Signaling Networks	Core Signaling Pathways	Ras		positive regulation of cytoskeleton organization	1.13862e-07	Ccn2/Smad3/Hras/Icam1/Tgfb3/Rhoa/Edn1/Cav1/Tgfbr1/Wnt4/Sdc4/Wnt11/Nphs1	13	BP	Cytoskeleton
positive regulation of Ras protein signal transduction	0.0034941	COL3A1/APOA1/IGF1/LPAR1	4	BP	Signaling Networks	Core Signaling Pathways	Ras		positive regulation of actin filament bundle assembly	2.39125e-07	Ccn2/Smad3/Tgfb3/Rhoa/Tgfbr1/Wnt4/Sdc4/Wnt11	8	BP	Cytoskeleton
Ras signaling pathway	0.00302238	ANGPT2/HGF/FGF1/EGFR/FGF18/EGF/IGF1/IGF2/TGFA	9	KEGG	Signaling Networks	Core Signaling Pathways	Ras		actin filament bundle assembly	3.37772e-06	Ccn2/Smad3/Src/Eln/Tgfb3/Rhoa/Tgfbr1/Wnt4/Sdc4/Wnt11	10	BP	Cytoskeleton
Rho protein signal transduction	0.000242845	AGTR1/COL1A2/COL3A1/APOA1/ROCK1/LPAR1/RHOU	7	BP	Signaling Networks	Core Signaling Pathways	Rho		regulation of stress fiber assembly	3.40218e-06	Ccn2/Smad3/Tgfb3/Rhoa/Tgfbr1/Wnt4/Sdc4/Wnt11	8	BP	Cytoskeleton
positive regulation of Rho protein signal transduction	0.00500977	COL3A1/APOA1/LPAR1	3	BP	Signaling Networks	Core Signaling Pathways	Rho		actin filament bundle organization	3.901e-06	Ccn2/Smad3/Src/Eln/Tgfb3/Rhoa/Tgfbr1/Wnt4/Sdc4/Wnt11	10	BP	Cytoskeleton
regulation of Rho protein signal transduction	0.0413085	COL3A1/APOA1/LPAR1	3	BP	Signaling Networks	Core Signaling Pathways	Rho		regulation of actin filament bundle assembly	9.74125e-06	Ccn2/Smad3/Tgfb3/Rhoa/Tgfbr1/Wnt4/Sdc4/Wnt11	8	BP	Cytoskeleton
ERK1 and ERK2 cascade	3.02251e-10	AGT/CCN2/GPNMB/FGF1/EGFR/CD44/FGF18/EGF/CCN1/CCL2/GPER1/LRP1/MYC/IGF1/ICAM1/SRC/TLR4/FN1	18	BP	Signaling Networks	Core Signaling Pathways	MAPK		actin filament organization	3.34504e-05	Ccn2/Smad3/Bcl2/Icam1/Src/Eln/Tgfb3/Rhoa/Tgfbr1/Wnt4/Sdc4/Lats1/Wnt11/Nphs1	14	BP	Cytoskeleton
regulation of MAP kinase activity	5.61727e-09	AGT/DKK1/FGF1/EGFR/FGF18/EGF/ILK/SFRP2/SRC/THBS1/TGFA/TLR4/WNT5A	13	BP	Signaling Networks	Core Signaling Pathways	MAPK		actin cytoskeleton reorganization	0.00330299	Cdh1/Hras/Fgf7/Rhoa/Mdk	5	BP	Cytoskeleton
positive regulation of MAP kinase activity	6.55507e-09	DKK1/FGF1/EGFR/FGF18/EGF/ILK/SRC/THBS1/TGFA/TLR4/WNT5A	11	BP	Signaling Networks	Core Signaling Pathways	MAPK		regulation of actin polymerization or depolymerization	0.0249815	Icam1/Eln/Rhoa/Lats1/Nphs1	5	BP	Cytoskeleton
regulation of ERK1 and ERK2 cascade	5.195e-08	CCN2/GPNMB/FGF1/EGFR/CD44/FGF18/CCN1/CCL2/GPER1/LRP1/IGF1/ICAM1/SRC/TLR4/FN1	15	BP	Signaling Networks	Core Signaling Pathways	MAPK		actin filament polymerization	0.0249815	Icam1/Eln/Rhoa/Lats1/Nphs1	5	BP	Cytoskeleton
positive regulation of ERK1 and ERK2 cascade	5.37232e-08	CCN2/GPNMB/FGF1/EGFR/CD44/FGF18/CCL2/GPER1/LRP1/IGF1/ICAM1/SRC/TLR4	13	BP	Signaling Networks	Core Signaling Pathways	MAPK		intermediate filament organization	0.0359425	Shh/Vim	2	BP	Cytoskeleton
stress-activated MAPK cascade	4.13281e-05	HGF/AGT/CCN2/EGFR/MYC/SMAD3/SFRP2/TLR4/WNT5A/WNT16	10	BP	Signaling Networks	Core Signaling Pathways	MAPK		stress fiber	0.0204304	Actb/Ptk2/Myh11/Amot	4	CC	Cytoskeleton
stress-activated protein kinase signaling cascade	5.21693e-05	HGF/AGT/CCN2/EGFR/MYC/SMAD3/SFRP2/TLR4/WNT5A/WNT16	10	BP	Signaling Networks	Core Signaling Pathways	MAPK		contractile actin filament bundle	0.0204304	Actb/Ptk2/Myh11/Amot	4	CC	Cytoskeleton
regulation of stress-activated MAPK cascade	0.00027594	HGF/CCN2/EGFR/MYC/SFRP2/TLR4/WNT5A/WNT16	8	BP	Signaling Networks	Core Signaling Pathways	MAPK		actin filament bundle	0.0262768	Actb/Ptk2/Myh11/Amot	4	CC	Cytoskeleton
JNK cascade	0.000683676	CCN2/EGFR/SMAD3/SFRP2/TLR4/WNT5A/WNT16	7	BP	Signaling Networks	Core Signaling Pathways	MAPK		actomyosin	0.0262768	Actb/Ptk2/Myh11/Amot	4	CC	Cytoskeleton
regulation of JNK cascade	0.00128922	CCN2/EGFR/SFRP2/TLR4/WNT5A/WNT16	6	BP	Signaling Networks	Core Signaling Pathways	MAPK		intermediate filament binding	0.000913788	Sirt1/Vim/Nme1	3	MF	Cytoskeleton
negative regulation of MAPK cascade	0.0179393	AGT/GPER1/MYC/SFRP2/TLR4	5	BP	Signaling Networks	Core Signaling Pathways	MAPK		alpha-actinin binding	0.00723422	Itgb1/Pparg/Nphs1	3	MF	Cytoskeleton
MAPK signaling pathway	2.37037e-07	ANGPT2/HGF/FGF1/EGFR/FOS/FGF18/EGF/ERBB3/MYC/IGF1/IGF2/HSPA1B/JUN/IL1A/TGFBR1/TGFA/TGFB3	17	KEGG	Signaling Networks	Core Signaling Pathways	MAPK		actinin binding	0.0143555	Itgb1/Pparg/Nphs1	3	MF	Cytoskeleton
positive regulation of phosphatidylinositol 3-kinase signaling	1.37133e-11	HGF/AGT/DCN/EGF/ERBB3/GPER1/IGF1/PTK2/SIRT1/SRC/FN1/WNT16	12	BP	Signaling Networks	Core Signaling Pathways	PI3K-Akt		Regulation of actin cytoskeleton	2.63529e-15	Actb/Egfr/Fgf2/Cxcl12/Itgb1/Pdgfrb/Mapk3/Hras/Fgf7/Fgf4/Cxcr4/Fgf18/Src/Fgf16/Fgf3/Fgf6/Pdgfra/Rhoa/Itgam/Itgav/Ptk2/Fgf15/Fgf21/Itgb3/Pdgfb/Pdgfa/Itga4/Myh11	28	KEGG	Cytoskeleton
regulation of phosphatidylinositol 3-kinase signaling	3.33284e-11	HGF/AGT/DCN/EGFR/EGF/ERBB3/GPER1/IGF1/PTK2/SIRT1/SRC/FN1/WNT16	13	BP	Signaling Networks	Core Signaling Pathways	PI3K-Akt		response to hypoxia	1.69448e-18	Hif1a/Smad3/Kdr/Mmp2/Cd34/Bcl2/Tgfb2/Pten/Tgfb3/Edn1/Smad4/Flt1/Cav1/Plau/Sirt1/Hmox1/Vegfc/Il18/Bmp2/Plat/Ppara/Nfe2l2/Loxl2	23	BP	Microenvironmental Response	Hypoxic Response
phosphatidylinositol 3-kinase signaling	5.58859e-10	HGF/AGT/DCN/EGFR/EGF/ERBB3/GPER1/IGF1/PTK2/SIRT1/SRC/FN1/WNT16	13	BP	Signaling Networks	Core Signaling Pathways	PI3K-Akt		response to decreased oxygen levels	2.13732e-17	Hif1a/Smad3/Kdr/Mmp2/Cd34/Bcl2/Tgfb2/Pten/Tgfb3/Edn1/Smad4/Flt1/Cav1/Plau/Sirt1/Hmox1/Vegfc/Il18/Bmp2/Plat/Ppara/Nfe2l2/Loxl2	23	BP	Microenvironmental Response	Hypoxic Response
protein kinase B signaling	4.25553e-09	F3/EGFR/EGF/CCL2/GPER1/IGFBP5/ILK/IGF1/IGF2/PTK2/TGFBR1/SIRT1/SRC/THBS1	14	BP	Signaling Networks	Core Signaling Pathways	PI3K-Akt		response to oxygen levels	1.55587e-15	Hif1a/Smad3/Kdr/Mmp2/Cd34/Bcl2/Tgfb2/Pten/Tgfb3/Edn1/Smad4/Flt1/Cav1/Plau/Sirt1/Hmox1/Vegfc/Il18/Bmp2/Plat/Ppara/Nfe2l2/Loxl2	23	BP	Microenvironmental Response	Hypoxic Response
regulation of protein kinase B signaling	8.90309e-08	F3/EGFR/EGF/GPER1/IGFBP5/ILK/IGF2/PTK2/TGFBR1/SIRT1/SRC/THBS1	12	BP	Signaling Networks	Core Signaling Pathways	PI3K-Akt		cellular response to oxygen levels	0.000336321	Hif1a/Cd34/Bcl2/Pten/Cav1/Sirt1/Nfe2l2	7	BP	Microenvironmental Response	Hypoxic Response
positive regulation of protein kinase B signaling	1.59646e-07	F3/EGFR/EGF/IGFBP5/ILK/IGF2/PTK2/TGFBR1/SRC/THBS1	10	BP	Signaling Networks	Core Signaling Pathways	PI3K-Akt		cellular response to hypoxia	0.00039052	Hif1a/Cd34/Bcl2/Pten/Sirt1/Nfe2l2	6	BP	Microenvironmental Response	Hypoxic Response
activation of protein kinase B activity	0.000329538	FGF1/IGF1/SRC/WNT5A	4	BP	Signaling Networks	Core Signaling Pathways	PI3K-Akt		cellular response to decreased oxygen levels	0.00114581	Hif1a/Cd34/Bcl2/Pten/Sirt1/Nfe2l2	6	BP	Microenvironmental Response	Hypoxic Response
positive regulation of phosphatidylinositol 3-kinase activity	0.0426642	PTK2/SRC	2	BP	Signaling Networks	Core Signaling Pathways	PI3K-Akt		regulation of transcription from RNA polymerase II promoter in response to hypoxia	0.00705429	Hif1a/Nfe2l2	2	BP	Microenvironmental Response	Hypoxic Response
PI3K-Akt signaling pathway	2.44212e-14	COMP/COL2A1/ANGPT2/HGF/COL4A2/CDKN1A/FGF1/EGFR/COL1A2/COL4A1/FGF18/EGF/COL1A1/ERBB3/MYC/IGF1/IGF2/IL6/PTK2/RBL2/LPAR1/SPP1/THBS1/TGFA/TLR4/VTN/FN1	27	KEGG	Signaling Networks	Core Signaling Pathways	PI3K-Akt		response to mechanical stimulus	6.33962e-11	Igf1/Col1a1/Cxcl12/Mmp2/Cxcr4/Mapk14/Gsk3b/Tlr4/Mdk/Cav1/Nfkbia/Il18/Serpine2/Scx/Wnt11	15	BP	Microenvironmental Response	Mechanosensing
regulation of Notch signaling pathway	0.0109357	EGFL7/CCN3/STAT3/SRC	4	BP	Signaling Networks	Core Signaling Pathways	Notch		detection of mechanical stimulus	2.33191e-05	Igf1/Cxcl12/Cxcr4/Tlr4/Il18/Serpine2	6	BP	Microenvironmental Response	Mechanosensing
positive regulation of Notch signaling pathway	0.0111607	CCN3/STAT3/SRC	3	BP	Signaling Networks	Core Signaling Pathways	Notch		cellular response to mechanical stimulus	0.000354568	Col1a1/Gsk3b/Cav1/Scx/Wnt11	5	BP	Microenvironmental Response	Mechanosensing
hippo signaling	3.70048e-06	AMOT/AMOTL1/AMOTL2/LATS2/TEAD2/WWTR1	6	BP	Signaling Networks	Core Signaling Pathways	Hippo		SMAD protein signal transduction	8.1788e-20	Smad2/Smad3/Pparg/Bmp4/Tgfb2/Tgfb3/Smad4/Tgfbr1/Bmp7/Vim/Smad7/Bmp2/Bmp6/Smad1/Lrp1/Gdf5/Smad6/Wwtr1/Ccn3	19	BP	Signaling Networks	Core Signaling Pathways	Smad
Hippo signaling pathway	2.08056e-08	CDH1/AMOT/CCN2/FGF1/MYC/LATS2/SMAD3/TGFBR1/TGFB3/TEAD2/WWTR1/WNT4/WNT5A/WNT16	14	KEGG	Signaling Networks	Core Signaling Pathways	Hippo		pathway-restricted SMAD protein phosphorylation	3.90435e-17	Pparg/Bmp4/Tgfb2/Tgfb3/Smad4/Tgfbr1/Tgfbr2/Bmp7/Dkk1/Smad7/Bmp2/Bmp6/Lrp1/Gdf5/Smad6	15	BP	Signaling Networks	Core Signaling Pathways	Smad
Hippo signaling pathway - multiple species	0.00935549	LATS2/TEAD2/WWTR1	3	KEGG	Signaling Networks	Core Signaling Pathways	Hippo		regulation of pathway-restricted SMAD protein phosphorylation	6.40976e-16	Pparg/Bmp4/Tgfb2/Tgfb3/Smad4/Tgfbr1/Bmp7/Dkk1/Smad7/Bmp2/Bmp6/Lrp1/Gdf5/Smad6	14	BP	Signaling Networks	Core Signaling Pathways	Smad
ECM-receptor interaction	3.75078e-08	COMP/COL2A1/COL4A2/COL1A2/CD44/COL4A1/COL1A1/SPP1/THBS1/VTN/FN1	11	KEGG	Signaling Networks	Core Signaling Pathways	ECM-Receptor Signaling		regulation of SMAD protein signal transduction	6.49086e-15	Pparg/Bmp4/Tgfb3/Smad4/Tgfbr1/Bmp2/Bmp6/Lrp1/Gdf5/Wwtr1/Ccn3	11	BP	Signaling Networks	Core Signaling Pathways	Smad
response to transforming growth factor beta	4.7289e-16	COL4A2/COL1A2/FOS/COL3A1/COL1A1/FMOD/LATS2/PTK2/JUN/LTBP1/PENK/ROCK1/SMAD3/TGFBR1/SMAD6/SIRT1/STAT3/SRC/THBS1/TGFB3/WNT4/WNT5A	22	BP	Signaling Networks	Growth Factor and Cytokine	TGF-b		positive regulation of pathway-restricted SMAD protein phosphorylation	3.11408e-11	Pparg/Bmp4/Tgfb2/Tgfb3/Smad4/Tgfbr1/Bmp7/Bmp2/Bmp6/Gdf5	10	BP	Signaling Networks	Core Signaling Pathways	Smad
cellular response to transforming growth factor beta stimulus	3.60836e-15	COL4A2/COL1A2/FOS/COL3A1/COL1A1/FMOD/LATS2/PTK2/JUN/LTBP1/PENK/SMAD3/TGFBR1/SMAD6/SIRT1/STAT3/SRC/THBS1/TGFB3/WNT4/WNT5A	21	BP	Signaling Networks	Growth Factor and Cytokine	TGF-b		positive regulation of SMAD protein signal transduction	3.16758e-10	Pparg/Bmp4/Tgfb3/Smad4/Tgfbr1/Bmp2/Bmp6	7	BP	Signaling Networks	Core Signaling Pathways	Smad
transforming growth factor beta receptor signaling pathway	2.13799e-11	COL1A2/FOS/COL3A1/FMOD/LATS2/PTK2/JUN/LTBP1/SMAD3/TGFBR1/SMAD6/SIRT1/STAT3/SRC/THBS1/TGFB3	16	BP	Signaling Networks	Growth Factor and Cytokine	TGF-b		SMAD protein complex assembly	9.7596e-08	Smad2/Smad3/Smad4/Smad1/Smad6	5	BP	Signaling Networks	Core Signaling Pathways	Smad
regulation of transforming growth factor beta production	4.17494e-06	HIF1A/LUM/LTBP1/SMAD3/THBS1/FN1	6	BP	Signaling Networks	Growth Factor and Cytokine	TGF-b		negative regulation of pathway-restricted SMAD protein phosphorylation	1.52384e-07	Pparg/Dkk1/Smad7/Lrp1/Smad6	5	BP	Signaling Networks	Core Signaling Pathways	Smad
transforming growth factor beta production	5.39334e-06	HIF1A/LUM/LTBP1/SMAD3/THBS1/FN1	6	BP	Signaling Networks	Growth Factor and Cytokine	TGF-b		SMAD binding	1.24425e-19	Smad2/Smad3/Pparg/Col1a2/Smad4/Col3a1/Tgfbr1/Tgfbr2/Smad7/Bmp2/Axin1/Axin2/Col5a2/Smad1/Smad6/Hmga2/Myocd/Sav1	18	MF	Signaling Networks	Core Signaling Pathways	Smad
regulation of transforming growth factor beta receptor signaling pathway	0.000170117	LATS2/LTBP1/SMAD3/SMAD6/SIRT1/THBS1/TGFB3	7	BP	Signaling Networks	Growth Factor and Cytokine	TGF-b		I-SMAD binding	3.36754e-15	Smad2/Smad3/Smad4/Tgfbr1/Smad7/Axin1/Axin2/Smad1/Smad6	9	MF	Signaling Networks	Core Signaling Pathways	Smad
regulation of cellular response to transforming growth factor beta stimulus	0.000191237	LATS2/LTBP1/SMAD3/SMAD6/SIRT1/THBS1/TGFB3	7	BP	Signaling Networks	Growth Factor and Cytokine	TGF-b		R-SMAD binding	8.39475e-09	Smad2/Smad3/Pparg/Smad4/Axin1/Smad6/Myocd	7	MF	Signaling Networks	Core Signaling Pathways	Smad
positive regulation of transforming growth factor beta production	0.00211094	LUM/SMAD3/THBS1	3	BP	Signaling Networks	Growth Factor and Cytokine	TGF-b		co-SMAD binding	9.28761e-06	Smad2/Smad3/Smad1/Smad6	4	MF	Signaling Networks	Core Signaling Pathways	Smad
positive regulation of transmembrane receptor protein serine/threonine kinase signaling pathway	0.00384646	CCN1/ILK/TGFBR1/THBS1/TGFB3	5	BP	Signaling Networks	Growth Factor and Cytokine	TGF-b		response to BMP	5.04918e-28	Smad2/Smad3/Kdr/Mapk3/Runx2/Pparg/Bmp4/Tgfb2/Cdh5/Tgfb3/Smad4/Cav1/Wnt5a/Col2a1/Bmp7/Fbn1/Dkk1/Smad7/Bmp2/Sost/Bmp6/Smad1/Gdf5/Sfrp2/Smad6/Scx/Sfrp1/Zfp423/Ccn1	29	BP	Signaling Networks	Core Signaling Pathways	Bmp
negative regulation of transforming growth factor beta receptor signaling pathway	0.00703178	LTBP1/SMAD6/SIRT1/TGFB3	4	BP	Signaling Networks	Growth Factor and Cytokine	TGF-b		cellular response to BMP stimulus	5.04918e-28	Smad2/Smad3/Kdr/Mapk3/Runx2/Pparg/Bmp4/Tgfb2/Cdh5/Tgfb3/Smad4/Cav1/Wnt5a/Col2a1/Bmp7/Fbn1/Dkk1/Smad7/Bmp2/Sost/Bmp6/Smad1/Gdf5/Sfrp2/Smad6/Scx/Sfrp1/Zfp423/Ccn1	29	BP	Signaling Networks	Core Signaling Pathways	Bmp
regulation of transforming growth factor beta1 production	0.00894058	LUM/THBS1	2	BP	Signaling Networks	Growth Factor and Cytokine	TGF-b		BMP signaling pathway	2.14996e-27	Smad2/Smad3/Kdr/Mapk3/Runx2/Pparg/Bmp4/Tgfb2/Cdh5/Tgfb3/Smad4/Cav1/Wnt5a/Bmp7/Fbn1/Dkk1/Smad7/Bmp2/Sost/Bmp6/Smad1/Gdf5/Sfrp2/Smad6/Scx/Sfrp1/Zfp423/Ccn1	28	BP	Signaling Networks	Core Signaling Pathways	Bmp
transforming growth factor beta1 production	0.0100617	LUM/THBS1	2	BP	Signaling Networks	Growth Factor and Cytokine	TGF-b		regulation of BMP signaling pathway	2.15905e-18	Smad2/Kdr/Pparg/Bmp4/Cdh5/Smad4/Cav1/Wnt5a/Fbn1/Dkk1/Smad7/Sost/Gdf5/Sfrp2/Smad6/Sfrp1/Zfp423/Ccn1	18	BP	Signaling Networks	Core Signaling Pathways	Bmp
transforming growth factor beta binding	0.000211815	LTBP1/TGFBR1/THBS1/TGFB3	4	MF	Signaling Networks	Growth Factor and Cytokine	TGF-b		negative regulation of BMP signaling pathway	1.13842e-10	Pparg/Cav1/Wnt5a/Fbn1/Dkk1/Smad7/Sost/Sfrp2/Smad6/Sfrp1	10	BP	Signaling Networks	Core Signaling Pathways	Bmp
transforming growth factor beta receptor binding	0.000241231	SMAD3/TGFBR1/SMAD6/TGFB3	4	MF	Signaling Networks	Growth Factor and Cytokine	TGF-b		positive regulation of BMP signaling pathway	4.03732e-09	Smad2/Kdr/Bmp4/Cdh5/Smad4/Gdf5/Zfp423/Ccn1	8	BP	Signaling Networks	Core Signaling Pathways	Bmp
TGF-beta signaling pathway	2.0677e-06	DCN/FMOD/MYC/LTBP1/ROCK1/SMAD3/TGFBR1/SMAD6/THBS1/TGFB3	10	KEGG	Signaling Networks	Growth Factor and Cytokine	TGF-b		BMP receptor binding	7.79735e-09	Bmp4/Src/Cdh5/Bmp7/Bmp2/Bmp6	6	MF	Signaling Networks	Core Signaling Pathways	Bmp
cellular response to fibroblast growth factor stimulus	9.61183e-08	CCN2/FGF1/CD44/FGF18/COL1A1/CCL2/THBS1/WNT4/WNT5A/RUNX2	10	BP	Signaling Networks	Growth Factor and Cytokine	FGF		BMP binding	0.0246538	Sost/Gdf5	2	MF	Signaling Networks	Core Signaling Pathways	Bmp
response to fibroblast growth factor	1.59646e-07	CCN2/FGF1/CD44/FGF18/COL1A1/CCL2/THBS1/WNT4/WNT5A/RUNX2	10	BP	Signaling Networks	Growth Factor and Cytokine	FGF		Wnt signaling pathway	7.5382e-27	Egfr/Fgf2/Cd44/Col1a1/Cdh1/Smad3/Mapk14/Src/Pten/Gsk3b/Edn1/Mdk/Shh/Cav1/Wnt5a/Yap1/Dkk1/Bmp2/Axin1/Axin2/Lrp6/Sost/Lrp1/Wnt4/Ccn4/Sfrp2/Wwtr1/Lats1/Sfrp1/Frzb/Wnt11/Wnt10b/Wnt2b/Lats2/Wnt16/Wif1/Hmga2/Amotl1	38	BP	Signaling Networks	Core Signaling Pathways	Wnt
fibroblast growth factor receptor signaling pathway	1.44703e-05	CCN2/FGF1/FGF18/THBS1/WNT4/WNT5A/RUNX2	7	BP	Signaling Networks	Growth Factor and Cytokine	FGF		cell-cell signaling by wnt	8.77849e-27	Egfr/Fgf2/Cd44/Col1a1/Cdh1/Smad3/Mapk14/Src/Pten/Gsk3b/Edn1/Mdk/Shh/Cav1/Wnt5a/Yap1/Dkk1/Bmp2/Axin1/Axin2/Lrp6/Sost/Lrp1/Wnt4/Ccn4/Sfrp2/Wwtr1/Lats1/Sfrp1/Frzb/Wnt11/Wnt10b/Wnt2b/Lats2/Wnt16/Wif1/Hmga2/Amotl1	38	BP	Signaling Networks	Core Signaling Pathways	Wnt
regulation of fibroblast growth factor receptor signaling pathway	0.000598185	THBS1/WNT4/WNT5A/RUNX2	4	BP	Signaling Networks	Growth Factor and Cytokine	FGF		canonical Wnt signaling pathway	2.94293e-24	Egfr/Fgf2/Col1a1/Cdh1/Smad3/Mapk14/Src/Pten/Gsk3b/Edn1/Mdk/Shh/Cav1/Wnt5a/Yap1/Dkk1/Axin1/Axin2/Lrp6/Sost/Wnt4/Sfrp2/Wwtr1/Lats1/Sfrp1/Frzb/Wnt11/Wnt10b/Wnt2b/Lats2/Wnt16	31	BP	Signaling Networks	Core Signaling Pathways	Wnt
negative regulation of fibroblast growth factor receptor signaling pathway	0.00234943	THBS1/WNT4/WNT5A	3	BP	Signaling Networks	Growth Factor and Cytokine	FGF		regulation of Wnt signaling pathway	1.14078e-23	Egfr/Fgf2/Col1a1/Cdh1/Smad3/Mapk14/Src/Gsk3b/Mdk/Shh/Cav1/Wnt5a/Yap1/Dkk1/Bmp2/Axin1/Axin2/Lrp6/Sost/Lrp1/Ccn4/Sfrp2/Wwtr1/Lats1/Sfrp1/Frzb/Wnt11/Wnt10b/Lats2/Wif1/Hmga2	31	BP	Signaling Networks	Core Signaling Pathways	Wnt
cell chemotaxis to fibroblast growth factor	0.00776665	FGF1/FGF18	2	BP	Signaling Networks	Growth Factor and Cytokine	FGF		negative regulation of Wnt signaling pathway	6.75406e-21	Cdh1/Mapk14/Gsk3b/Mdk/Shh/Cav1/Wnt5a/Dkk1/Bmp2/Axin1/Axin2/Lrp6/Sost/Lrp1/Sfrp2/Wwtr1/Lats1/Sfrp1/Frzb/Wnt11/Lats2/Wif1/Hmga2	23	BP	Signaling Networks	Core Signaling Pathways	Wnt
regulation of cell chemotaxis to fibroblast growth factor	0.00776665	FGF1/FGF18	2	BP	Signaling Networks	Growth Factor and Cytokine	FGF		regulation of canonical Wnt signaling pathway	1.92058e-19	Egfr/Fgf2/Col1a1/Cdh1/Smad3/Mapk14/Src/Gsk3b/Mdk/Shh/Cav1/Wnt5a/Yap1/Dkk1/Axin1/Axin2/Sost/Sfrp2/Wwtr1/Lats1/Sfrp1/Frzb/Wnt11/Wnt10b/Lats2	25	BP	Signaling Networks	Core Signaling Pathways	Wnt
fibroblast growth factor receptor binding	0.0480261	FGF1/FGF18	2	MF	Signaling Networks	Growth Factor and Cytokine	FGF		negative regulation of canonical Wnt signaling pathway	2.22371e-16	Cdh1/Mapk14/Gsk3b/Mdk/Shh/Cav1/Wnt5a/Dkk1/Axin1/Axin2/Sost/Sfrp2/Wwtr1/Lats1/Sfrp1/Frzb/Wnt11/Lats2	18	BP	Signaling Networks	Core Signaling Pathways	Wnt
insulin-like growth factor receptor signaling pathway	4.30455e-05	IGFBP5/IGFBP2/IGF1/IGF2R/IGFBP3	5	BP	Signaling Networks	Growth Factor and Cytokine	IGF		positive regulation of Wnt signaling pathway	3.26556e-11	Egfr/Fgf2/Col1a1/Smad3/Src/Shh/Cav1/Wnt5a/Yap1/Bmp2/Ccn4/Sfrp2/Sfrp1/Wnt10b	14	BP	Signaling Networks	Core Signaling Pathways	Wnt
regulation of insulin-like growth factor receptor signaling pathway	0.000143955	IGFBP5/IGFBP2/IGF1/IGFBP3	4	BP	Signaling Networks	Growth Factor and Cytokine	IGF		positive regulation of canonical Wnt signaling pathway	5.72427e-08	Egfr/Fgf2/Col1a1/Smad3/Src/Cav1/Yap1/Sfrp2/Sfrp1/Wnt10b	10	BP	Signaling Networks	Core Signaling Pathways	Wnt
positive regulation of insulin-like growth factor receptor signaling pathway	0.00894058	IGFBP5/IGF1	2	BP	Signaling Networks	Growth Factor and Cytokine	IGF		non-canonical Wnt signaling pathway	1.10949e-06	Wnt5a/Lrp6/Wnt4/Sfrp2/Sfrp1/Frzb/Wnt11	7	BP	Signaling Networks	Core Signaling Pathways	Wnt
insulin-like growth factor binding	1.02391e-15	CCN2/CCN3/CCN1/IGFBP7/IGFBP5/IGFBP2/IGF2R/IGFBP3/CCN5/CCN4/CCN6	11	MF	Signaling Networks	Growth Factor and Cytokine	IGF		Wnt signaling pathway, planar cell polarity pathway	2.80975e-05	Wnt5a/Lrp6/Sfrp2/Sfrp1/Wnt11	5	BP	Signaling Networks	Core Signaling Pathways	Wnt
insulin-like growth factor I binding	0.00077152	IGFBP5/IGFBP2/IGFBP3	3	MF	Signaling Networks	Growth Factor and Cytokine	IGF		regulation of non-canonical Wnt signaling pathway	0.000121342	Wnt5a/Lrp6/Sfrp2/Sfrp1	4	BP	Signaling Networks	Core Signaling Pathways	Wnt
insulin-like growth factor receptor binding	0.0241531	IGF1/IGF2	2	MF	Signaling Networks	Growth Factor and Cytokine	IGF		regulation of Wnt signaling pathway, planar cell polarity pathway	0.000466633	Lrp6/Sfrp2/Sfrp1	3	BP	Signaling Networks	Core Signaling Pathways	Wnt
vascular endothelial growth factor receptor signaling pathway	0.000293667	FGF18/HIF1A/PTK2/SRC/VTN	5	BP	Signaling Networks	Growth Factor and Cytokine	VEGF		positive regulation of non-canonical Wnt signaling pathway	0.00926532	Wnt5a/Sfrp1	2	BP	Signaling Networks	Core Signaling Pathways	Wnt
positive regulation of vascular endothelial growth factor receptor signaling pathway	0.000835699	FGF18/HIF1A/VTN	3	BP	Signaling Networks	Growth Factor and Cytokine	VEGF		Wnt signalosome	0.000463248	Gsk3b/Axin1/Lrp6	3	CC	Signaling Networks	Core Signaling Pathways	Wnt
positive regulation of vascular endothelial growth factor production	0.00341514	HIF1A/IL6/IL1A	3	BP	Signaling Networks	Growth Factor and Cytokine	VEGF		beta-catenin destruction complex	0.0145806	Gsk3b/Axin1	2	CC	Signaling Networks	Core Signaling Pathways	Wnt
regulation of vascular endothelial growth factor receptor signaling pathway	0.00500977	FGF18/HIF1A/VTN	3	BP	Signaling Networks	Growth Factor and Cytokine	VEGF		frizzled binding	1.01728e-08	Wnt5a/Lrp6/Wnt4/Sfrp1/Wnt11/Wnt10b/Wnt2b/Wnt16	8	MF	Signaling Networks	Core Signaling Pathways	Wnt
regulation of vascular endothelial growth factor production	0.0176789	HIF1A/IL6/IL1A	3	BP	Signaling Networks	Growth Factor and Cytokine	VEGF		beta-catenin binding	5.14271e-07	Cdh1/Smad3/Esr1/Gsk3b/Cdh5/Smad7/Axin1/Gja1/Axin2	9	MF	Signaling Networks	Core Signaling Pathways	Wnt
vascular endothelial growth factor production	0.0204783	HIF1A/IL6/IL1A	3	BP	Signaling Networks	Growth Factor and Cytokine	VEGF		Wnt-protein binding	2.12171e-05	Lrp6/Sfrp2/Sfrp1/Frzb/Wif1	5	MF	Signaling Networks	Core Signaling Pathways	Wnt
ERBB signaling pathway	0.000128092	AGT/EGFR/EGF/GPER1/PTK2/SRC/TGFA	7	BP	Signaling Networks	Growth Factor and Cytokine	ERBB		Wnt signaling pathway	1.16637e-11	Smad3/Gsk3b/Rhoa/Smad4/Wnt5a/Sirt1/Dkk1/Axin1/Axin2/Lrp6/Sost/Wnt4/Ccn4/Sfrp2/Sfrp1/Frzb/Wnt11/Wnt10b/Wnt2b/Wnt16/Wif1	21	KEGG	Signaling Networks	Core Signaling Pathways	Wnt
positive regulation of ERBB signaling pathway	0.000653889	AGT/EGF/GPER1/TGFA	4	BP	Signaling Networks	Growth Factor and Cytokine	ERBB		Ras protein signal transduction	2.95181e-05	Igf1/Itgb1/Pdgfrb/Hras/Tgfb2/Rhoa/Erbb2/Col1a2/Col3a1/Timp2/Bcl6/Rhou	12	BP	Signaling Networks	Core Signaling Pathways	Ras
regulation of ERBB signaling pathway	0.00095461	AGT/EGFR/EGF/GPER1/TGFA	5	BP	Signaling Networks	Growth Factor and Cytokine	ERBB		regulation of Ras protein signal transduction	7.05081e-05	Igf1/Itgb1/Pdgfrb/Hras/Tgfb2/Erbb2/Col3a1/Timp2/Bcl6	9	BP	Signaling Networks	Core Signaling Pathways	Ras
ErbB signaling pathway	2.44722e-06	CDKN1A/EGFR/EGF/ERBB3/MYC/PTK2/JUN/SRC/TGFA	9	KEGG	Signaling Networks	Growth Factor and Cytokine	ERBB		positive regulation of Ras protein signal transduction	0.000523907	Igf1/Pdgfrb/Hras/Erbb2/Col3a1	5	BP	Signaling Networks	Core Signaling Pathways	Ras
epidermal growth factor receptor signaling pathway	6.59645e-05	AGT/EGFR/EGF/GPER1/PTK2/SRC/TGFA	7	BP	Signaling Networks	Growth Factor and Cytokine	EGFR		negative regulation of Ras protein signal transduction	0.00182707	Itgb1/Tgfb2/Timp2/Bcl6	4	BP	Signaling Networks	Core Signaling Pathways	Ras
positive regulation of epidermal growth factor receptor signaling pathway	0.000545511	AGT/EGF/GPER1/TGFA	4	BP	Signaling Networks	Growth Factor and Cytokine	EGFR		Ras signaling pathway	6.89588e-11	Egfr/Fgf2/Igf1/Pdgfrb/Kdr/Mapk3/Hras/Fgf7/Fgf4/Fgf18/Fgf16/Fgf3/Fgf6/Pdgfra/Rhoa/Flt1/Fgf15/Vegfc/Fgf21/Angpt1/Pdgfb/Tgfa/Pdgfa	23	KEGG	Signaling Networks	Core Signaling Pathways	Ras
regulation of epidermal growth factor receptor signaling pathway	0.000688375	AGT/EGFR/EGF/GPER1/TGFA	5	BP	Signaling Networks	Growth Factor and Cytokine	EGFR		Rho protein signal transduction	0.000243531	Itgb1/Pdgfrb/Rhoa/Col1a2/Col3a1/Bcl6/Rhou	7	BP	Signaling Networks	Core Signaling Pathways	Rho
positive regulation of epidermal growth factor-activated receptor activity	0.0100617	EGF/TGFA	2	BP	Signaling Networks	Growth Factor and Cytokine	EGFR		negative regulation of Rho protein signal transduction	0.0249538	Itgb1/Bcl6	2	BP	Signaling Networks	Core Signaling Pathways	Rho
regulation of epidermal growth factor-activated receptor activity	0.0368879	EGF/TGFA	2	BP	Signaling Networks	Growth Factor and Cytokine	EGFR		ERK1 and ERK2 cascade	1.72856e-34	Ccn2/Il6/Egfr/Fgf2/Igf1/Cd44/Cxcl12/Ccl2/Pdgfrb/Kdr/Mapk3/Hras/Fgf4/Cxcr4/Icam1/Ptprc/Bmp4/Agt/Fgf18/Src/Esr1/Pten/Pdgfra/Tlr4/Erbb2/Edn1/Smad4/Cav1/Timp3/Itgav/Fgf15/Fgf21/Angpt1/Itgb3/Pdgfb/Bmp2/Pdgfa/Lrp1/Ace2/Fbln1/Ccn1	41	BP	Signaling Networks	Core Signaling Pathways	Mapk
HIF-1 signaling pathway	3.1731e-08	ANGPT2/CDKN1A/EGFR/EGF/HIF1A/IGF1/IFNGR1/IL6/PGK1/STAT3/TIMP1/TLR4	12	KEGG	Signaling Networks	Growth Factor and Cytokine	HIF-1		regulation of ERK1 and ERK2 cascade	7.66219e-32	Ccn2/Il6/Egfr/Fgf2/Igf1/Cd44/Cxcl12/Ccl2/Pdgfrb/Kdr/Mapk3/Hras/Fgf4/Cxcr4/Icam1/Ptprc/Bmp4/Fgf18/Src/Esr1/Pten/Pdgfra/Tlr4/Erbb2/Smad4/Cav1/Timp3/Fgf15/Fgf21/Angpt1/Itgb3/Pdgfb/Bmp2/Pdgfa/Lrp1/Ace2/Fbln1/Ccn1	38	BP	Signaling Networks	Core Signaling Pathways	Mapk
collagen-activated tyrosine kinase receptor signaling pathway	0.000386872	COL4A2/COL4A1/COL1A1	3	BP	Signaling Networks	Growth Factor and Cytokine	collagen-activated signaling		positive regulation of ERK1 and ERK2 cascade	5.04918e-28	Ccn2/Il6/Egfr/Fgf2/Igf1/Cd44/Cxcl12/Ccl2/Pdgfrb/Kdr/Mapk3/Hras/Fgf4/Cxcr4/Icam1/Ptprc/Bmp4/Fgf18/Src/Esr1/Pten/Pdgfra/Tlr4/Fgf15/Fgf21/Angpt1/Itgb3/Pdgfb/Bmp2/Pdgfa/Lrp1	31	BP	Signaling Networks	Core Signaling Pathways	Mapk
collagen-activated signaling pathway	0.000979809	COL4A2/COL4A1/COL1A1	3	BP	Signaling Networks	Growth Factor and Cytokine	collagen-activated signaling		regulation of MAP kinase activity	9.15998e-26	Tnf/Egfr/Fgf2/Thbs1/Pdgfrb/Hras/Pparg/Ptprc/Bmp4/Agt/Fgf18/Src/Gsk3b/Tlr4/Erbb2/Edn1/Flt1/Cav1/Wnt5a/Bmp7/Dkk1/Pdgfb/Tgfa/Bmp2/Axin1/Pdgfa/Sfrp2/Sfrp1	28	BP	Signaling Networks	Core Signaling Pathways	Mapk
									positive regulation of MAP kinase activity	7.79263e-18	Tnf/Egfr/Fgf2/Thbs1/Pdgfrb/Hras/Ptprc/Fgf18/Src/Tlr4/Erbb2/Edn1/Flt1/Wnt5a/Dkk1/Pdgfb/Tgfa/Axin1/Pdgfa	19	BP	Signaling Networks	Core Signaling Pathways	Mapk
									stress-activated protein kinase signaling cascade	5.99634e-15	Ccn2/Tnf/Egfr/Smad3/Mapk3/Hras/Mapk14/Bmp4/Tgfb2/Agt/Rhoa/Tlr4/Wnt5a/Ptk2/Fgf15/Bmp2/Axin1/Sfrp2/Sfrp1/Wnt16/Nphs1	21	BP	Signaling Networks	Core Signaling Pathways	Mapk
									stress-activated MAPK cascade	3.30382e-14	Ccn2/Tnf/Egfr/Smad3/Mapk3/Hras/Mapk14/Bmp4/Tgfb2/Agt/Tlr4/Wnt5a/Ptk2/Fgf15/Bmp2/Axin1/Sfrp2/Sfrp1/Wnt16/Nphs1	20	BP	Signaling Networks	Core Signaling Pathways	Mapk
									negative regulation of MAPK cascade	1.16341e-12	Igf1/Pparg/Ptprc/Bmp4/Agt/Pten/Gsk3b/Tlr4/Smad4/Cav1/Timp3/Bmp7/Bmp2/Ace2/Fbln1/Sfrp2/Sfrp1	17	BP	Signaling Networks	Core Signaling Pathways	Mapk
									regulation of stress-activated MAPK cascade	2.86249e-10	Ccn2/Tnf/Egfr/Mapk3/Hras/Bmp4/Tgfb2/Tlr4/Wnt5a/Fgf15/Bmp2/Axin1/Sfrp2/Sfrp1/Wnt16	15	BP	Signaling Networks	Core Signaling Pathways	Mapk
									regulation of stress-activated protein kinase signaling cascade	3.47325e-10	Ccn2/Tnf/Egfr/Mapk3/Hras/Bmp4/Tgfb2/Tlr4/Wnt5a/Fgf15/Bmp2/Axin1/Sfrp2/Sfrp1/Wnt16	15	BP	Signaling Networks	Core Signaling Pathways	Mapk
									JNK cascade	4.13858e-10	Ccn2/Tnf/Egfr/Smad3/Hras/Tlr4/Wnt5a/Ptk2/Fgf15/Axin1/Sfrp2/Sfrp1/Wnt16/Nphs1	14	BP	Signaling Networks	Core Signaling Pathways	Mapk
									negative regulation of MAP kinase activity	6.51187e-09	Pparg/Bmp4/Agt/Gsk3b/Cav1/Bmp7/Bmp2/Sfrp2/Sfrp1	9	BP	Signaling Networks	Core Signaling Pathways	Mapk
									positive regulation of stress-activated MAPK cascade	3.06247e-08	Ccn2/Tnf/Hras/Bmp4/Tgfb2/Tlr4/Wnt5a/Fgf15/Bmp2/Axin1/Wnt16	11	BP	Signaling Networks	Core Signaling Pathways	Mapk
									positive regulation of stress-activated protein kinase signaling cascade	3.54189e-08	Ccn2/Tnf/Hras/Bmp4/Tgfb2/Tlr4/Wnt5a/Fgf15/Bmp2/Axin1/Wnt16	11	BP	Signaling Networks	Core Signaling Pathways	Mapk
									regulation of JNK cascade	7.18802e-08	Ccn2/Tnf/Egfr/Hras/Tlr4/Wnt5a/Fgf15/Axin1/Sfrp2/Sfrp1/Wnt16	11	BP	Signaling Networks	Core Signaling Pathways	Mapk
									negative regulation of ERK1 and ERK2 cascade	7.63049e-08	Igf1/Ptprc/Pten/Tlr4/Smad4/Cav1/Timp3/Ace2/Fbln1	9	BP	Signaling Networks	Core Signaling Pathways	Mapk
									positive regulation of JNK cascade	3.1535e-06	Ccn2/Tnf/Hras/Tlr4/Wnt5a/Fgf15/Axin1/Wnt16	8	BP	Signaling Networks	Core Signaling Pathways	Mapk
									regulation of JUN kinase activity	4.92547e-06	Tnf/Edn1/Wnt5a/Dkk1/Axin1/Sfrp2/Sfrp1	7	BP	Signaling Networks	Core Signaling Pathways	Mapk
									positive regulation of JUN kinase activity	0.000184609	Tnf/Edn1/Wnt5a/Dkk1/Axin1	5	BP	Signaling Networks	Core Signaling Pathways	Mapk
									negative regulation of JUN kinase activity	0.00926532	Sfrp2/Sfrp1	2	BP	Signaling Networks	Core Signaling Pathways	Mapk
									mitogen-activated protein kinase binding	0.0091694	Mapk14/Sirt1/Ace	3	MF	Signaling Networks	Core Signaling Pathways	Mapk
									MAPK signaling pathway	2.20112e-14	Tnf/Egfr/Fgf2/Igf1/Pdgfrb/Kdr/Casp3/Mapk3/Hras/Fgf7/Fgf4/Mapk14/Tgfb2/Fgf18/Fgf16/Fgf3/Fgf6/Pdgfra/Tgfb3/Erbb2/Flt1/Tgfbr1/Tgfbr2/Fgf15/Vegfc/Fgf21/Angpt1/Pdgfb/Tgfa/Pdgfa	30	KEGG	Signaling Networks	Core Signaling Pathways	Mapk
									protein kinase B signaling	2.13787e-21	Tnf/Il6/Egfr/Fgf2/Igf1/Thbs1/Cxcl12/Lox/Itgb1/Ccl2/Kdr/Src/Mmp3/Pten/Tgfbr1/Ptk2/Sirt1/Angpt1/Il18/Hbegf/Pdgfa/Ppara/Axl/F3/Igfbp5	25	BP	Signaling Networks	Core Signaling Pathways	PI3K-Akt
									regulation of protein kinase B signaling	2.97805e-19	Tnf/Il6/Egfr/Fgf2/Igf1/Thbs1/Cxcl12/Itgb1/Src/Mmp3/Pten/Tgfbr1/Ptk2/Sirt1/Angpt1/Il18/Hbegf/Pdgfa/Ppara/Axl/F3/Igfbp5	22	BP	Signaling Networks	Core Signaling Pathways	PI3K-Akt
									phosphatidylinositol 3-kinase signaling	8.67219e-19	Egfr/Fgf2/Igf1/Pdgfrb/Kdr/Tgfb2/Agt/Pten/Erbb2/Edn1/Dcn/Flt1/Ptk2/Sirt1/Angpt1/Pdgfb/Il18/Serpine2/Pdgfa/Wnt16	20	BP	Signaling Networks	Core Signaling Pathways	PI3K-Akt
									regulation of phosphatidylinositol 3-kinase signaling	2.58367e-18	Egfr/Fgf2/Igf1/Pdgfrb/Kdr/Tgfb2/Agt/Erbb2/Dcn/Flt1/Ptk2/Sirt1/Angpt1/Pdgfb/Il18/Serpine2/Pdgfa/Wnt16	18	BP	Signaling Networks	Core Signaling Pathways	PI3K-Akt
									positive regulation of phosphatidylinositol 3-kinase signaling	9.02971e-18	Fgf2/Igf1/Pdgfrb/Kdr/Tgfb2/Agt/Erbb2/Dcn/Flt1/Ptk2/Sirt1/Angpt1/Pdgfb/Il18/Pdgfa/Wnt16	16	BP	Signaling Networks	Core Signaling Pathways	PI3K-Akt
									positive regulation of protein kinase B signaling	2.13732e-17	Tnf/Il6/Egfr/Fgf2/Igf1/Thbs1/Cxcl12/Itgb1/Src/Tgfbr1/Ptk2/Angpt1/Il18/Hbegf/Pdgfa/Axl/F3/Igfbp5	18	BP	Signaling Networks	Core Signaling Pathways	PI3K-Akt
									positive regulation of phosphatidylinositol 3-kinase activity	4.3488e-07	Fgf2/Pdgfrb/Src/Pdgfra/Flt1/Pdgfb	6	BP	Signaling Networks	Core Signaling Pathways	PI3K-Akt
									regulation of phosphatidylinositol 3-kinase activity	2.31131e-06	Fgf2/Pdgfrb/Src/Pdgfra/Flt1/Pdgfb	6	BP	Signaling Networks	Core Signaling Pathways	PI3K-Akt
									activation of protein kinase B activity	7.71758e-06	Igf1/Src/Wnt5a/Pdgfb/Il18	5	BP	Signaling Networks	Core Signaling Pathways	PI3K-Akt
									negative regulation of protein kinase B signaling	0.000985859	Mmp3/Pten/Sirt1/Ppara	4	BP	Signaling Networks	Core Signaling Pathways	PI3K-Akt
									phosphatidylinositol 3-kinase binding	6.14431e-06	Pdgfrb/Esr1/Pdgfra/Tlr4/Ptk2/Axl	6	MF	Signaling Networks	Core Signaling Pathways	PI3K-Akt
									PI3K-Akt signaling pathway	3.23476e-23	Il6/Egfr/Fgf2/Igf1/Col1a1/Spp1/Thbs1/Itgb1/Pdgfrb/Kdr/Mapk3/Hras/Fgf7/Bcl2/Fgf4/Fgf18/Fgf16/Pten/Gsk3b/Fgf3/Fgf6/Pdgfra/Tlr4/Erbb2/Il4/Col1a2/Flt1/Col2a1/Itgav/Ptk2/Fgf15/Thbs2/Vegfc/Fgf21/Angpt1/Itgb3/Pdgfb/Tgfa/Col6a1/Pdgfa/Col4a2/Col6a3/Itga4	43	KEGG	Signaling Networks	Core Signaling Pathways	PI3K-Akt
									Notch signaling pathway	6.54758e-13	Stat3/Tgfb2/Src/Postn/Snai1/Tgfbr2/Jag1/Bmp7/Mmp14/Yap1/Nfkbia/Bmp2/Krt19/Bcl6/Egfl7/Ccn3/Zfp423	17	BP	Signaling Networks	Core Signaling Pathways	Notch
									regulation of Notch signaling pathway	3.57222e-11	Stat3/Tgfb2/Src/Postn/Jag1/Bmp7/Mmp14/Yap1/Nfkbia/Bcl6/Egfl7/Ccn3	12	BP	Signaling Networks	Core Signaling Pathways	Notch
									positive regulation of Notch signaling pathway	3.94348e-06	Stat3/Tgfb2/Src/Jag1/Yap1/Ccn3	6	BP	Signaling Networks	Core Signaling Pathways	Notch
									negative regulation of Notch signaling pathway	2.47465e-05	Bmp7/Mmp14/Nfkbia/Bcl6/Egfl7	5	BP	Signaling Networks	Core Signaling Pathways	Notch
									Notch binding	0.00385291	Jag1/Egfl7/Ccn3	3	MF	Signaling Networks	Core Signaling Pathways	Notch
									hippo signaling	1.31284e-17	Mapk14/Yap1/Wwtr1/Lats1/Lats2/Amot/Tead1/Sav1/Tead4/Mob1a/Tead2/Amotl1/Tead3	13	BP	Signaling Networks	Core Signaling Pathways	Hippo
									Hippo signaling pathway	2.25847e-33	Ccn2/Actb/Cdh1/Smad2/Serpine1/Smad3/Bmp4/Tgfb2/Gsk3b/Tgfb3/Smad4/Tgfbr1/Tgfbr2/Wnt5a/Bmp7/Yap1/Smad7/Bmp2/Axin1/Axin2/Bmp6/Smad1/Wnt4/Gdf5/Wwtr1/Lats1/Wnt11/Wnt10b/Wnt2b/Lats2/Wnt16/Amot/Tead1/Sav1/Birc5/Tead4/Mob1a/Tead2/Tead3	39	KEGG	Signaling Networks	Core Signaling Pathways	Hippo
									Hippo signaling pathway - multiple species	7.21214e-11	Yap1/Wwtr1/Lats1/Lats2/Tead1/Sav1/Tead4/Mob1a/Tead2/Tead3	10	KEGG	Signaling Networks	Core Signaling Pathways	Hippo
									ECM-receptor interaction	1.16637e-11	Cd44/Col1a1/Spp1/Thbs1/Itgb1/Col1a2/Col2a1/Itgav/Thbs2/Itgb3/Hspg2/Col6a1/Col4a2/Col6a3/Itga4/Sdc4	16	KEGG	Signaling Networks	Core Signaling Pathways	ECM-Receptor Signaling
									negative regulation of TOR signaling	0.00864401	Hif1a/Gsk3b/Sirt1	3	BP	Signaling Networks	Core Signaling Pathways	mTOR
									regulation of TOR signaling	0.0147427	Hif1a/Kdr/Gsk3b/Sirt1	4	BP	Signaling Networks	Core Signaling Pathways	mTOR
									TOR signaling	0.0266247	Hif1a/Kdr/Gsk3b/Sirt1	4	BP	Signaling Networks	Core Signaling Pathways	mTOR
									mTOR signaling pathway	1.55286e-06	Tnf/Igf1/Mapk3/Hras/Pten/Gsk3b/Rhoa/Wnt5a/Lrp6/Wnt4/Wnt11/Wnt10b/Wnt2b/Wnt16	14	KEGG	Signaling Networks	Core Signaling Pathways	mTOR
									transmembrane receptor protein serine/threonine kinase signaling pathway	6.7647e-43	Stat3/Thbs1/Lox/Smad2/Ccl2/Smad3/Kdr/Mapk3/Runx2/Pparg/Mapk14/Bmp4/Tgfb2/Src/Cdh5/Tgfb3/Col1a2/Smad4/Col3a1/Cav1/Tgfbr1/Tgfbr2/Wnt5a/Bmp7/Ptk2/Fbn1/Sirt1/Vim/Dkk1/Smad7/Bmp2/Axin1/Ppara/Sost/Bmp6/Smad1/Lrp1/Gdf5/Sfrp2/Smad6/Wwtr1/Lats1/Scx/Sfrp1/Lats2/Myocd/Ccn3/Zfp423/Ccn1	49	BP	Signaling Networks	Growth Factor and Cytokine	Tgf-b
									cellular response to transforming growth factor beta stimulus	3.8509e-32	Stat3/Thbs1/Lox/Smad2/Ccl2/Serpine1/Smad3/Pparg/Tgfb2/Src/Cdh5/Tgfb3/Il4/Col1a2/Smad4/Col3a1/Cav1/Tgfbr1/Tgfbr2/Ptk2/Fbn1/Sirt1/Smad7/Bmp2/Axin1/Ppara/Col4a2/Smad1/Lrp1/Smad6/Lats1/Scx/Lats2/Myocd	34	BP	Signaling Networks	Growth Factor and Cytokine	Tgf-b
									response to transforming growth factor beta	6.85623e-32	Stat3/Thbs1/Lox/Smad2/Ccl2/Serpine1/Smad3/Pparg/Tgfb2/Src/Cdh5/Tgfb3/Il4/Col1a2/Smad4/Col3a1/Cav1/Tgfbr1/Tgfbr2/Ptk2/Fbn1/Sirt1/Smad7/Bmp2/Axin1/Ppara/Col4a2/Smad1/Lrp1/Smad6/Lats1/Scx/Lats2/Myocd	34	BP	Signaling Networks	Growth Factor and Cytokine	Tgf-b
									regulation of transmembrane receptor protein serine/threonine kinase signaling pathway	7.66219e-32	Thbs1/Lox/Smad2/Smad3/Kdr/Pparg/Bmp4/Tgfb2/Cdh5/Tgfb3/Smad4/Cav1/Tgfbr1/Wnt5a/Bmp7/Fbn1/Sirt1/Dkk1/Smad7/Bmp2/Axin1/Ppara/Sost/Bmp6/Lrp1/Gdf5/Sfrp2/Smad6/Lats1/Sfrp1/Lats2/Myocd/Ccn3/Zfp423/Ccn1	35	BP	Signaling Networks	Growth Factor and Cytokine	Tgf-b
									transforming growth factor beta receptor signaling pathway	2.7273e-29	Stat3/Thbs1/Lox/Smad2/Ccl2/Smad3/Pparg/Tgfb2/Src/Cdh5/Tgfb3/Col1a2/Smad4/Col3a1/Cav1/Tgfbr1/Tgfbr2/Ptk2/Fbn1/Sirt1/Smad7/Bmp2/Axin1/Ppara/Smad1/Lrp1/Smad6/Lats1/Lats2/Myocd	30	BP	Signaling Networks	Growth Factor and Cytokine	Tgf-b
									regulation of cellular response to transforming growth factor beta stimulus	1.41495e-19	Thbs1/Lox/Smad2/Smad3/Pparg/Tgfb3/Il4/Smad4/Cav1/Fbn1/Sirt1/Smad7/Bmp2/Axin1/Ppara/Lrp1/Smad6/Lats1/Lats2/Myocd	20	BP	Signaling Networks	Growth Factor and Cytokine	Tgf-b
									regulation of transforming growth factor beta receptor signaling pathway	2.04544e-18	Thbs1/Lox/Smad2/Smad3/Pparg/Tgfb3/Smad4/Cav1/Fbn1/Sirt1/Smad7/Bmp2/Axin1/Ppara/Lrp1/Smad6/Lats1/Lats2/Myocd	19	BP	Signaling Networks	Growth Factor and Cytokine	Tgf-b
									positive regulation of transmembrane receptor protein serine/threonine kinase signaling pathway	3.37244e-17	Thbs1/Smad2/Kdr/Pparg/Bmp4/Tgfb2/Cdh5/Tgfb3/Smad4/Tgfbr1/Bmp7/Bmp2/Axin1/Bmp6/Gdf5/Myocd/Zfp423/Ccn1	18	BP	Signaling Networks	Growth Factor and Cytokine	Tgf-b
									negative regulation of transmembrane receptor protein serine/threonine kinase signaling pathway	4.19269e-14	Pparg/Tgfb3/Cav1/Wnt5a/Fbn1/Sirt1/Dkk1/Smad7/Bmp2/Ppara/Sost/Lrp1/Sfrp2/Smad6/Sfrp1/Ccn3	16	BP	Signaling Networks	Growth Factor and Cytokine	Tgf-b
									transforming growth factor beta production	1.26207e-13	Hif1a/Smad3/Cd34/Tgfb2/Smad4/Col3a1/Itgav/Il13/Lum/Fbln1/Wnt11	11	BP	Signaling Networks	Growth Factor and Cytokine	Tgf-b
									regulation of transforming growth factor beta production	2.28923e-12	Hif1a/Smad3/Cd34/Tgfb2/Smad4/Itgav/Il13/Lum/Fbln1/Wnt11	10	BP	Signaling Networks	Growth Factor and Cytokine	Tgf-b
									negative regulation of transforming growth factor beta receptor signaling pathway	1.9217e-09	Pparg/Tgfb3/Cav1/Fbn1/Sirt1/Smad7/Bmp2/Ppara/Lrp1/Smad6	10	BP	Signaling Networks	Growth Factor and Cytokine	Tgf-b
									positive regulation of transforming growth factor beta production	3.67934e-05	Smad3/Cd34/Lum/Wnt11	4	BP	Signaling Networks	Growth Factor and Cytokine	Tgf-b
									positive regulation of transforming growth factor beta receptor signaling pathway	0.000261762	Thbs1/Smad4/Axin1/Myocd	4	BP	Signaling Networks	Growth Factor and Cytokine	Tgf-b
									positive regulation of cellular response to transforming growth factor beta stimulus	0.000261762	Thbs1/Smad4/Axin1/Myocd	4	BP	Signaling Networks	Growth Factor and Cytokine	Tgf-b
									activin receptor signaling pathway	0.00077586	Smad2/Smad3/Tgfbr1/Smad7	4	BP	Signaling Networks	Growth Factor and Cytokine	Tgf-b
									regulation of activin receptor signaling pathway	0.0266266	Smad2/Smad7	2	BP	Signaling Networks	Growth Factor and Cytokine	Tgf-b
									transforming growth factor beta receptor binding	2.7599e-12	Cd44/Smad2/Smad3/Tgfb2/Tgfb3/Tgfbr1/Tgfbr2/Smad7/Smad6	9	MF	Signaling Networks	Growth Factor and Cytokine	Tgf-b
									activin binding	0.000913788	Tgfbr1/Tgfbr2/Smad7	3	MF	Signaling Networks	Growth Factor and Cytokine	Tgf-b
									transforming growth factor beta binding	0.00303133	Tgfb3/Tgfbr1/Tgfbr2	3	MF	Signaling Networks	Growth Factor and Cytokine	Tgf-b
									activin receptor binding	0.0109291	Smad6/Sav1	2	MF	Signaling Networks	Growth Factor and Cytokine	Tgf-b
									transforming growth factor beta-activated receptor activity	0.0127892	Tgfbr1/Tgfbr2	2	MF	Signaling Networks	Growth Factor and Cytokine	Tgf-b
									TGF-beta signaling pathway	1.42302e-16	Tnf/Thbs1/Smad2/Smad3/Mapk3/Bmp4/Tgfb2/Tgfb3/Rhoa/Dcn/Smad4/Tgfbr1/Tgfbr2/Bmp7/Fbn1/Smad7/Bmp2/Bmp6/Fmod/Smad1/Gdf5/Smad6	22	KEGG	Signaling Networks	Growth Factor and Cytokine	Tgf-b
									cellular response to fibroblast growth factor stimulus	1.12218e-17	Ccn2/Fgf2/Cd44/Thbs1/Runx2/Fgf7/Fgf4/Fgf18/Fgf16/Fgf3/Fgf6/Wnt5a/Fgf15/Fgf21/Pdgfb/Wnt4/Sfrp1	17	BP	Signaling Networks	Growth Factor and Cytokine	Fgf
									response to fibroblast growth factor	1.61194e-17	Ccn2/Fgf2/Cd44/Thbs1/Runx2/Fgf7/Fgf4/Fgf18/Fgf16/Fgf3/Fgf6/Wnt5a/Fgf15/Fgf21/Pdgfb/Wnt4/Sfrp1	17	BP	Signaling Networks	Growth Factor and Cytokine	Fgf
									fibroblast growth factor receptor signaling pathway	4.86668e-16	Ccn2/Fgf2/Thbs1/Runx2/Fgf7/Fgf4/Fgf18/Fgf16/Fgf3/Fgf6/Wnt5a/Fgf15/Fgf21/Pdgfb/Wnt4	15	BP	Signaling Networks	Growth Factor and Cytokine	Fgf
									regulation of fibroblast growth factor receptor signaling pathway	1.66775e-05	Thbs1/Runx2/Wnt5a/Pdgfb/Wnt4	5	BP	Signaling Networks	Growth Factor and Cytokine	Fgf
									negative regulation of fibroblast growth factor receptor signaling pathway	0.000925887	Thbs1/Wnt5a/Wnt4	3	BP	Signaling Networks	Growth Factor and Cytokine	Fgf
									fibroblast growth factor receptor binding	5.97679e-12	Fgf2/Fgf7/Fgf4/Fgf18/Fgf16/Fgf3/Fgf6/Fgf15/Fgf21	9	MF	Signaling Networks	Growth Factor and Cytokine	Fgf
									fibroblast growth factor binding	0.00478885	Thbs1/Itgav/Itgb3	3	MF	Signaling Networks	Growth Factor and Cytokine	Fgf
									regulation of insulin-like growth factor receptor signaling pathway	0.000104759	Igf1/Bmp2/Igfbp3/Igfbp5	4	BP	Signaling Networks	Growth Factor and Cytokine	Igf
									positive regulation of insulin-like growth factor receptor signaling pathway	0.000187432	Igf1/Igfbp3/Igfbp5	3	BP	Signaling Networks	Growth Factor and Cytokine	Igf
									insulin-like growth factor receptor signaling pathway	0.000401687	Igf1/Bmp2/Igfbp3/Igfbp5	4	BP	Signaling Networks	Growth Factor and Cytokine	Igf
									insulin-like growth factor binding	3.9386e-17	Ccn2/Itgav/Itgb3/Igfbp3/Igfbp5/Ccn4/Igfbp7/Igf2r/Ccn3/Ccn5/Ccn6/Ccn1	12	MF	Signaling Networks	Growth Factor and Cytokine	Igf
									insulin-like growth factor I binding	1.91184e-05	Itgav/Itgb3/Igfbp3/Igfbp5	4	MF	Signaling Networks	Growth Factor and Cytokine	Igf
									vascular endothelial growth factor receptor signaling pathway	9.7205e-13	Hif1a/Ccl2/Kdr/Mapk14/Bmp4/Fgf18/Flt1/Vegfc/Angpt1/Pdgfb/Tnmd	11	BP	Signaling Networks	Growth Factor and Cytokine	VEGF
									vascular endothelial growth factor signaling pathway	1.46353e-07	Pdgfrb/Kdr/Pdgfra/Dcn/Vegfc/Pdgfb/Nrp2	7	BP	Signaling Networks	Growth Factor and Cytokine	VEGF
									positive regulation of vascular endothelial growth factor receptor signaling pathway	1.52384e-07	Hif1a/Kdr/Bmp4/Fgf18/Angpt1	5	BP	Signaling Networks	Growth Factor and Cytokine	VEGF
									vascular endothelial growth factor production	2.47465e-05	Tnf/Il6/Hif1a/Ccl2/Flt1	5	BP	Signaling Networks	Growth Factor and Cytokine	VEGF
									regulation of vascular endothelial growth factor production	0.000261762	Il6/Hif1a/Ccl2/Flt1	4	BP	Signaling Networks	Growth Factor and Cytokine	VEGF
									positive regulation of vascular endothelial growth factor production	0.0266266	Il6/Hif1a	2	BP	Signaling Networks	Growth Factor and Cytokine	VEGF
									vascular endothelial growth factor receptor binding	4.519e-05	Cdh5/Vegfc/Angpt1/Itgb3	4	MF	Signaling Networks	Growth Factor and Cytokine	VEGF
									VEGF signaling pathway	0.000908818	Kdr/Mapk3/Hras/Mapk14/Src/Ptk2	6	KEGG	Signaling Networks	Growth Factor and Cytokine	VEGF
									ERBB signaling pathway	9.14722e-06	Mmp9/Egfr/Agt/Src/Esr1/Ptk2/Tgfa/Hbegf	8	BP	Signaling Networks	Growth Factor and Cytokine	Erbb
									positive regulation of ERBB signaling pathway	1.91286e-05	Mmp9/Agt/Esr1/Tgfa/Hbegf	5	BP	Signaling Networks	Growth Factor and Cytokine	Erbb
									regulation of ERBB signaling pathway	0.000665874	Mmp9/Agt/Esr1/Tgfa/Hbegf	5	BP	Signaling Networks	Growth Factor and Cytokine	ERBB
									ErbB signaling pathway	3.37745e-05	Egfr/Mapk3/Hras/Src/Gsk3b/Erbb2/Ptk2/Tgfa/Hbegf	9	KEGG	Signaling Networks	Growth Factor and Cytokine	Erbb
									epidermal growth factor receptor signaling pathway	4.78525e-06	Mmp9/Egfr/Agt/Src/Esr1/Ptk2/Tgfa/Hbegf	8	BP	Signaling Networks	Growth Factor and Cytokine	Egfr
									positive regulation of epidermal growth factor receptor signaling pathway	1.44799e-05	Mmp9/Agt/Esr1/Tgfa/Hbegf	5	BP	Signaling Networks	Growth Factor and Cytokine	Egfr
									regulation of epidermal growth factor receptor signaling pathway	0.000491125	Mmp9/Agt/Esr1/Tgfa/Hbegf	5	BP	Signaling Networks	Growth Factor and Cytokine	Egfr
									regulation of epidermal growth factor-activated receptor activity	0.0302691	Tgfa/Hbegf	2	BP	Signaling Networks	Growth Factor and Cytokine	Egfr
									epidermal growth factor receptor binding	0.0120326	Cd44/Tgfa/Hbegf	3	MF	Signaling Networks	Growth Factor and Cytokine	Egfr
									HIF-1 signaling pathway	5.77603e-09	Il6/Egfr/Timp1/Igf1/Stat3/Hif1a/Serpine1/Mapk3/Bcl2/Tlr4/Erbb2/Edn1/Flt1/Hmox1/Angpt1	15	KEGG	Signaling Networks	Growth Factor and Cytokine	Hif-1
									collagen-activated tyrosine kinase receptor signaling pathway	0.00705429	Col1a1/Col4a2	2	BP	Signaling Networks	Growth Factor and Cytokine	collagen-activated signaling
									collagen-activated signaling pathway	0.0104248	Col1a1/Col4a2	2	BP	Signaling Networks	Growth Factor and Cytokine	collagen-activated signaling

## Sheet: Table_S4
	human_total	mouse_total	Orthologs_count	human_Orthologs_ratio	mouse_Orthologs_ratio	Orthologs_ratio(Jaccard Index)
ECM and Structural Tissue	72	139	48	0.666667	0.345324	0.294479
ECM Assembly and Organization	51	94	32	0.627451	0.340426	0.283186
Collagen Biosynthesis and Fibrillogenesis	47	82	32	0.680851	0.390244	0.329897
Cell-Matrix Adhesion	48	80	26	0.541667	0.325	0.254902
Cell Fate, Differentiation and Development	69	128	39	0.565217	0.304688	0.246835
Mesenchymal Cell Specification and Morphogenesis	18	55	13	0.722222	0.236364	0.216667
Chondrocyte Proliferation and Early Differentiation	11	26	9	0.818182	0.346154	0.321429
Cartilage Tissue Formation and Patterning	20	44	15	0.75	0.340909	0.306122
Ossification and Mineralization	48	77	26	0.541667	0.337662	0.262626
Cell-Cell Adhesion	25	58	17	0.68	0.293103	0.257576
Cytoskeleton	22	54	13	0.590909	0.240741	0.206349
Microenvironmental Response	28	35	9	0.321429	0.257143	0.166667
Hypoxic Response	17	23	5	0.294118	0.217391	0.142857
Mechanosensing	17	15	4	0.235294	0.266667	0.142857
Signaling Networks	91	167	57	0.626374	0.341317	0.283582
Core Signaling Pathways	78	153	48	0.615385	0.313725	0.262295
SMAD	12	29	10	0.833333	0.344828	0.322581
BMP	12	30	8	0.666667	0.266667	0.235294
Wnt	24	45	16	0.666667	0.355556	0.301887
Ras	18	31	7	0.388889	0.225806	0.166667
Rho	7	7	3	0.428571	0.428571	0.272727
MAPK	36	71	20	0.555556	0.28169	0.229885
PI3K-Akt	39	65	22	0.564103	0.338462	0.268293
Notch	4	17	4	1	0.235294	0.235294
Hippo	16	41	13	0.8125	0.317073	0.295455
ECM-Receptor Signaling	11	16	7	0.636364	0.4375	0.35
mTOR	0	17	0	0	0	0
Growth Factor and Cytokine Signaling	62	109	40	0.645161	0.366972	0.305344
TGF-b	29	65	19	0.655172	0.292308	0.253333
FGF	10	19	7	0.7	0.368421	0.318182
IGF	13	14	11	0.846154	0.785714	0.6875
VEGF	7	23	5	0.714286	0.217391	0.2
ERBB	11	12	5	0.454545	0.416667	0.277778
EGFR	7	9	5	0.714286	0.555556	0.454545
HIF-1	12	15	7	0.583333	0.466667	0.35
collagen-activated signaling	3	2	2	0.666667	1	0.666667

## Sheet: Table_S5
ECM Assembly and Organization	human	ACAN	ADAMTS4	AGT	APOA1	BGN	CCN1	CCN2	CCN3	CCN4	CCN5	CCN6	CD44	COL12A1	COL1A1	COL1A2	COL2A1	COL3A1	COL4A1	COL4A2	COL5A1	COL5A2	COMP	DCN	EGF	FGF1	FMOD	FN1	GPNMB	HGF	IGF1	IGF2	IGFBP7	IL6	LRP1	LTBP1	LUM	MFAP5	MGP	MMP12	PENK	ROCK1	SFRP2	SMAD3	SPARC	SPP1	TGFB3	TGFBR1	THBS1
	mouse	Acan	Adamts1	Adamts4	Agt	Angpt1	Bgn	Bmp2	Bmp4	Bmp7	Cav1	Ccl2	Ccn1	Ccn2	Ccn3	Ccn4	Ccn5	Ccn6	Cd44	Col12a1	Col1a1	Col1a2	Col2a1	Col3a1	Col4a2	Col5a1	Col5a2	Col6a1	Col6a3	Col8a1	Dcn	Edn1	Eln	Fbln1	Fbn1	Fgf2	Fgf7	Hbegf	Hmcn1	Hspg2	Icam1	Igf1	Igfbp7	Il6	Itgam	Itgav	Itgb1	Itgb3	Lats1
	chicken	CCN3	COL3A1	CYR61	DCN	SMAD3	SPARC	TGFB1	TGFB3	TIMP3
Collagen Biosynthesis and Fibrillogenesis	human	ACAN	ADAMTS4	AGT	ANGPT2	APOA1	BGN	CCN1	CCN2	CCN3	CD44	COL12A1	COL1A1	COL1A2	COL2A1	COL3A1	COL4A1	COL4A2	COL5A1	COL5A2	COMP	CXCL12	DCN	EGFL7	F3	FMOD	FN1	HIF1A	ICAM1	IGFBP7	IL6	LTBP1	LUM	MFAP5	MGP	MMP12	SERPINF1	SFRP2	SMAD3	SPARC	TGFB3	TGFBR1	THBS1	TIMP1	VCAN	VTN	WNT4	WNT5A
	mouse	Acan	Adamts1	Adamts4	Angpt1	Anxa5	Bgn	Bmp4	Bmp7	Ccl2	Ccn1	Ccn2	Ccn3	Col12a1	Col1a1	Col1a2	Col2a1	Col3a1	Col4a2	Col5a1	Col5a2	Col6a1	Col6a3	Col8a1	Dcn	Egfl7	Eln	F3	Fbln1	Fbn1	Fmod	Hif1a	Hmcn1	Hspg2	Igf1	Igfbp7	Il18	Il6	Itgb1	Lgals3	Lgals4	Lox	Loxl1	Loxl2	Loxl3	Lum	Mfap5	Mgp	Mmp13
	chicken	DCN	SMAD3	SPARC
Cell-Matrix Adhesion	human	ANGPT2	APOA1	CCN1	CCN2	CCN3	CCN4	CCN5	CCN6	CD44	COL1A1	COL1A2	COL2A1	COL3A1	COL4A1	COL4A2	COL5A1	COMP	CXCL12	EGF	EGFR	FGF1	FN1	GPNMB	HGF	HSPA1B	ICAM1	IGF1	IGF2	IGF2R	ILK	ISG15	JUN	LRP1	MMP12	PLAU	PTK2	RHOU	ROCK1	SFRP2	SMAD3	SMAD6	SPP1	SRC	THBS1	THY1	TIMP1	VTN	WNT4
	mouse	Actb	Agt	Angpt1	Axl	Bcl2	Bcl6	Cav1	Ccn1	Ccn2	Ccn3	Ccn4	Ccn5	Ccn6	Cd34	Cd9	Col1a1	Col1a2	Col2a1	Col3a1	Col4a2	Col6a1	Col6a3	Col8a1	Cxcl12	Egfr	Erbb2	Fbln1	Fbn1	Fgf2	Flt1	Gsk3b	Hras	Icam1	Igf1	Igfbp3	Igfbp5	Itga4	Itgam	Itgav	Itgb1	Itgb3	Jag1	Kdr	Loxl3	Lrp1	Mapk3	Mdk	Mmp13
Mesenchymal Cell Specification and Morphogenesis	human	ACTA1	COL1A1	FN1	HGF	HIF1A	IL6	LRP6	MYC	ROCK1	SFRP2	SMAD3	TEAD2	TGFB3	TGFBR1	WNT16	WNT4	WNT5A	WWTR1
	mouse	Axin2	Bcl2	Bmp2	Bmp4	Bmp7	Col1a1	Edn1	Fgf15	Fgf4	Fgf7	Frzb	Gdf5	Gja1	Gsk3b	Hif1a	Hmga2	Il6	Itga4	Jag1	Kdr	Loxl2	Loxl3	Lrp6	Mapk3	Mdk	Myocd	Nrp2	Pdgfa	Pten	Sav1	Scx	Sfrp1	Sfrp2	Shh	Smad2	Smad3	Smad4	Smad7	Snai1	Stat3	Tead1	Tead2	Tead3	Tead4	Tgfb2	Tgfb3	Tgfbr1	Tgfbr2
	chicken	SMAD3	TGFB3
Chondrocyte Proliferation and Early Differentiation	human	CCN2	CCN3	CCN4	COL2A1	COMP	FGF18	PTHLH	RUNX2	SFRP2	SMAD3	TGFBR1
	mouse	Acan	Axin2	Bmp2	Bmp4	Bmp6	Ccn2	Ccn3	Ccn4	Col2a1	Col3a1	Fgf18	Gdf5	Hmga2	Hspg2	Loxl2	Mapk14	Mdk	Mmp14	Runx2	Scx	Serpinh1	Sfrp2	Smad3	Smad7	Tgfbr1	Tgfbr2
Cartilage Tissue Formation and Patterning	human	BGN	CCN1	CCN2	CCN3	CCN4	CD44	COL1A1	COL2A1	COMP	FGF18	HIF1A	LUM	MGP	PTHLH	RUNX2	SFRP2	SMAD3	TGFBR1	TIMP1	WNT5A
	mouse	Acan	Axin2	Bgn	Bmp2	Bmp4	Bmp6	Bmp7	Ccn1	Ccn2	Ccn3	Ccn4	Col1a1	Col2a1	Col3a1	Edn1	Fgf18	Fgf2	Fgf4	Fgf6	Frzb	Gdf5	Hif1a	Hmga2	Hspg2	Loxl2	Lrp6	Mapk14	Mapk3	Mdk	Mgp	Mmp13	Runx2	Scx	Serpinh1	Sfrp2	Smad1	Smad3	Smad7	Snai1	Tgfb2	Tgfbr1	Tgfbr2	Thbs1	Wnt5a
Ossification and Mineralization	human	BGN	CCN1	CCN2	CCN4	CHRDL1	COL1A1	COL1A2	COL2A1	COL5A2	COMP	DKK1	EGFR	FAM20A	FAM20C	FGF18	FOS	GPNMB	HGF	HIF1A	IFNGR1	IGF1	IGF2	IGFBP5	IL1A	IL6	ILK	ISG15	JUN	MGP	PENK	PTHLH	PTK2	ROCK1	RUNX2	SFRP2	SFRP4	SMAD3	SMAD6	SPARC	SPP1	SRC	TGFB3	TGFBR1	TLR4	VCAN	WNT4	WNT5A	WWTR1
	mouse	Axin2	Bcl2	Bgn	Bmp2	Bmp4	Bmp6	Bmp7	Ccn1	Ccn2	Ccn4	Col1a1	Col1a2	Col2a1	Col3a1	Dcstamp	Dkk1	Fbn1	Fgf18	Fgf2	Fgf4	Gja1	Gsk3b	Hif1a	Hspg2	Igf1	Igfbp3	Igfbp5	Il4	Il6	Itgav	Itgb3	Jag1	Kdr	Lox	Lrp6	Mapk14	Mapk3	Mdk	Mgp	Mmp13	Mmp14	Mmp2	Mmp9	Nfkbia	Pdgfa	Ppara	Pparg	Ptk2
	chicken	CYR61	TGFB3
Cell-Cell Adhesion	human	ACE	ACE2	AGT	APOA1	CCL2	CD44	CDH1	CXCL12	GPNMB	ICAM1	IGF1	IGF2	IGFBP2	IL1A	IL6	PECAM1	PTK2	ROCK1	SMAD3	SRC	TGFB3	TGFBR1	THY1	WNT4	WNT5A
	mouse	Ace	Ace2	Actb	Agt	Anxa5	Bcl6	Bmp2	Bmp4	Bmp6	Bmp7	Casp3	Cav1	Ccl2	Cd44	Cd9	Cdh1	Cdh5	Cxcl12	Erbb2	Gja1	Hmcn1	Icam1	Igf1	Il18	Il4	Il6	Itga4	Itgb1	Itgb3	Jag1	Kdr	Lgals3	Loxl3	Mapk14	Mdk	Ndrg1	Pdgfra	Ppara	Ptk2	Ptprc	Rhoa	Sdc4	Serpine2	Shh	Smad3	Smad7	Snai1	Src
	chicken	ACTB	SMAD3	TGFB3
Cytoskeleton	human	ACTA1	APOA1	CCN2	CXCL12	CXCR4	EGF	EGFR	FGF1	FGF18	FN1	HSPA1B	ICAM1	ILK	LPAR1	LRP1	PTK2	ROCK1	SMAD3	SRC	TGFB3	TGFBR1	WNT4
	mouse	Actb	Amot	Bcl2	Cav1	Ccn2	Cdh1	Cxcl12	Cxcr4	Edn1	Egfr	Eln	Fgf15	Fgf16	Fgf18	Fgf2	Fgf21	Fgf3	Fgf4	Fgf6	Fgf7	Hras	Icam1	Itga4	Itgam	Itgav	Itgb1	Itgb3	Krt19	Lats1	Lrp1	Mapk3	Mdk	Myh11	Nme1	Nphs1	Pdgfa	Pdgfb	Pdgfra	Pdgfrb	Pparg	Ptk2	Rhoa	Sdc4	Shh	Sirt1	Smad3	Smad4	Src
	chicken	GAPDH	ITGAV	SMAD3	TGFB3
Hypoxic Response	human	ANGPT2	CCN2	CDKN1A	COL1A1	CXCL12	CXCR4	HIF1A	ICAM1	MYC	PENK	PGK1	PLAU	SIRT1	SMAD3	SRC	TGFB3	THBS1
	mouse	Bcl2	Bmp2	Cav1	Cd34	Edn1	Flt1	Hif1a	Hmox1	Il18	Kdr	Loxl2	Mmp2	Nfe2l2	Plat	Plau	Ppara	Pten	Sirt1	Smad3	Smad4	Tgfb2	Tgfb3	Vegfc
Mechanosensing	human	ACTA1	AGT	ANGPT2	COL1A1	COL3A1	CXCL12	CXCR4	DCN	EGFR	FOS	HABP4	IGFBP2	JUN	PTK2	SRC	THBS1	TLR4
	mouse	Cav1	Col1a1	Cxcl12	Cxcr4	Gsk3b	Igf1	Il18	Mapk14	Mdk	Mmp2	Nfkbia	Scx	Serpine2	Tlr4	Wnt11
SMAD	human	CCN3	COL1A2	COL5A2	DKK1	FOS	JUN	LRP1	SMAD3	SMAD6	TGFB3	TGFBR1	WWTR1
	mouse	Axin1	Axin2	Bmp2	Bmp4	Bmp6	Bmp7	Ccn3	Col1a2	Col3a1	Col5a2	Dkk1	Gdf5	Hmga2	Lrp1	Myocd	Pparg	Sav1	Smad1	Smad2	Smad3	Smad4	Smad6	Smad7	Tgfb2	Tgfb3	Tgfbr1	Tgfbr2	Vim	Wwtr1
	chicken	FOS	SMAD3	TGFB1	TGFB3
BMP	human	CCN1	CHRDL1	COL2A1	COMP	ILK	RUNX2	SFRP2	SFRP4	SMAD3	SMAD6	TGFB3	WNT5A
	mouse	Bmp2	Bmp4	Bmp6	Bmp7	Cav1	Ccn1	Cdh5	Col2a1	Dkk1	Fbn1	Gdf5	Kdr	Mapk3	Pparg	Runx2	Scx	Sfrp1	Sfrp2	Smad1	Smad2	Smad3	Smad4	Smad6	Smad7	Sost	Src	Tgfb2	Tgfb3	Wnt5a	Zfp423
	chicken	CYR61	SMAD3	TGFB1	TGFB3
Wnt	human	AMOTL1	AMOTL2	CCN4	COL1A1	DKK1	EGF	EGFR	IGFBP2	ILK	JUN	LATS2	LRP1	LRP6	MYC	SERPINF1	SFRP2	SFRP4	SIRT1	SMAD3	SRC	WNT16	WNT4	WNT5A	WWTR1
	mouse	Amotl1	Axin1	Axin2	Bmp2	Cav1	Ccn4	Cd44	Cdh1	Cdh5	Col1a1	Dkk1	Edn1	Egfr	Esr1	Fgf2	Frzb	Gja1	Gsk3b	Hmga2	Lats1	Lats2	Lrp1	Lrp6	Mapk14	Mdk	Pten	Rhoa	Sfrp1	Sfrp2	Shh	Sirt1	Smad3	Smad4	Smad7	Sost	Src	Wif1	Wnt10b	Wnt11	Wnt16	Wnt2b	Wnt4	Wnt5a	Wwtr1	Yap1
Ras	human	AGTR1	ANGPT2	APOA1	CDKN1A	COL1A2	COL3A1	EGF	EGFR	FGF1	FGF18	HGF	IGF1	IGF2	JUN	LPAR1	RHOU	ROCK1	TGFA
	mouse	Angpt1	Bcl6	Col1a2	Col3a1	Egfr	Erbb2	Fgf15	Fgf16	Fgf18	Fgf2	Fgf21	Fgf3	Fgf4	Fgf6	Fgf7	Flt1	Hras	Igf1	Itgb1	Kdr	Mapk3	Pdgfa	Pdgfb	Pdgfra	Pdgfrb	Rhoa	Rhou	Tgfa	Tgfb2	Timp2	Vegfc
Rho	human	AGTR1	APOA1	COL1A2	COL3A1	LPAR1	RHOU	ROCK1
	mouse	Bcl6	Col1a2	Col3a1	Itgb1	Pdgfrb	Rhoa	Rhou
MAPK	human	AGT	ANGPT2	CCL2	CCN1	CCN2	CD44	DKK1	EGF	EGFR	ERBB3	FGF1	FGF18	FN1	FOS	GPER1	GPNMB	HGF	HSPA1B	ICAM1	IGF1	IGF2	IL1A	ILK	JUN	LRP1	MYC	SFRP2	SMAD3	SRC	TGFA	TGFB3	TGFBR1	THBS1	TLR4	WNT16	WNT5A
	mouse	Ace	Ace2	Agt	Angpt1	Axin1	Bmp2	Bmp4	Bmp7	Casp3	Cav1	Ccl2	Ccn1	Ccn2	Cd44	Cxcl12	Cxcr4	Dkk1	Edn1	Egfr	Erbb2	Esr1	Fbln1	Fgf15	Fgf16	Fgf18	Fgf2	Fgf21	Fgf3	Fgf4	Fgf6	Fgf7	Flt1	Gsk3b	Hras	Icam1	Igf1	Il6	Itgav	Itgb3	Kdr	Lrp1	Mapk14	Mapk3	Nphs1	Pdgfa	Pdgfb	Pdgfra	Pdgfrb
PI3K-Akt	human	AGT	ANGPT2	CCL2	CDKN1A	COL1A1	COL1A2	COL2A1	COL4A1	COL4A2	COMP	DCN	EGF	EGFR	ERBB3	F3	FGF1	FGF18	FN1	GPER1	HGF	IGF1	IGF2	IGFBP5	IL6	ILK	LPAR1	MYC	PTK2	RBL2	SIRT1	SPP1	SRC	TGFA	TGFBR1	THBS1	TLR4	VTN	WNT16	WNT5A
	mouse	Agt	Angpt1	Axl	Bcl2	Ccl2	Col1a1	Col1a2	Col2a1	Col4a2	Col6a1	Col6a3	Cxcl12	Dcn	Edn1	Egfr	Erbb2	Esr1	F3	Fgf15	Fgf16	Fgf18	Fgf2	Fgf21	Fgf3	Fgf4	Fgf6	Fgf7	Flt1	Gsk3b	Hbegf	Hras	Igf1	Igfbp5	Il18	Il4	Il6	Itga4	Itgav	Itgb1	Itgb3	Kdr	Lox	Mapk3	Mmp3	Pdgfa	Pdgfb	Pdgfra	Pdgfrb
Notch	human	CCN3	EGFL7	SRC	STAT3
	mouse	Bcl6	Bmp2	Bmp7	Ccn3	Egfl7	Jag1	Krt19	Mmp14	Nfkbia	Postn	Snai1	Src	Stat3	Tgfb2	Tgfbr2	Yap1	Zfp423
Hippo	human	AMOT	AMOTL1	AMOTL2	CCN2	CDH1	FGF1	LATS2	MYC	SMAD3	TEAD2	TGFB3	TGFBR1	WNT16	WNT4	WNT5A	WWTR1
	mouse	Actb	Amot	Amotl1	Axin1	Axin2	Birc5	Bmp2	Bmp4	Bmp6	Bmp7	Ccn2	Cdh1	Gdf5	Gsk3b	Lats1	Lats2	Mapk14	Mob1a	Sav1	Serpine1	Smad1	Smad2	Smad3	Smad4	Smad7	Tead1	Tead2	Tead3	Tead4	Tgfb2	Tgfb3	Tgfbr1	Tgfbr2	Wnt10b	Wnt11	Wnt16	Wnt2b	Wnt4	Wnt5a	Wwtr1	Yap1
ECM-Receptor Signaling	human	CD44	COL1A1	COL1A2	COL2A1	COL4A1	COL4A2	COMP	FN1	SPP1	THBS1	VTN
	mouse	Cd44	Col1a1	Col1a2	Col2a1	Col4a2	Col6a1	Col6a3	Hspg2	Itga4	Itgav	Itgb1	Itgb3	Sdc4	Spp1	Thbs1	Thbs2
	chicken	HSPG2	ITGAV	THBS1
mTOR	human
	mouse	Gsk3b	Hif1a	Hras	Igf1	Kdr	Lrp6	Mapk3	Pten	Rhoa	Sirt1	Tnf	Wnt10b	Wnt11	Wnt16	Wnt2b	Wnt4	Wnt5a
TGF-β	human	CCN1	COL1A1	COL1A2	COL3A1	COL4A2	DCN	FMOD	FN1	FOS	HIF1A	ILK	JUN	LATS2	LTBP1	LUM	MYC	PENK	PTK2	ROCK1	SIRT1	SMAD3	SMAD6	SRC	STAT3	TGFB3	TGFBR1	THBS1	WNT4	WNT5A
	mouse	Axin1	Bmp2	Bmp4	Bmp6	Bmp7	Cav1	Ccl2	Ccn1	Ccn3	Cd34	Cd44	Cdh5	Col1a2	Col3a1	Col4a2	Dcn	Dkk1	Fbln1	Fbn1	Fmod	Gdf5	Hif1a	Il13	Il4	Itgav	Kdr	Lats1	Lats2	Lox	Lrp1	Lum	Mapk14	Mapk3	Myocd	Ppara	Pparg	Ptk2	Rhoa	Runx2	Sav1	Scx	Serpine1	Sfrp1	Sfrp2	Sirt1	Smad1	Smad2	Smad3
	chicken	CYR61	DCN	FBN1	FOS	ITGAV	SMAD3	TGFB1	TGFB3	THBS1
FGF	human	CCL2	CCN2	CD44	COL1A1	FGF1	FGF18	RUNX2	THBS1	WNT4	WNT5A
	mouse	Ccn2	Cd44	Fgf15	Fgf16	Fgf18	Fgf2	Fgf21	Fgf3	Fgf4	Fgf6	Fgf7	Itgav	Itgb3	Pdgfb	Runx2	Sfrp1	Thbs1	Wnt4	Wnt5a
IGF	human	CCN1	CCN2	CCN3	CCN4	CCN5	CCN6	IGF1	IGF2	IGF2R	IGFBP2	IGFBP3	IGFBP5	IGFBP7
	mouse	Bmp2	Ccn1	Ccn2	Ccn3	Ccn4	Ccn5	Ccn6	Igf1	Igf2r	Igfbp3	Igfbp5	Igfbp7	Itgav	Itgb3
VEGF	human	FGF18	HIF1A	IL1A	IL6	PTK2	SRC	VTN
	mouse	Angpt1	Bmp4	Ccl2	Cdh5	Dcn	Fgf18	Flt1	Hif1a	Hras	Il6	Itgb3	Kdr	Mapk14	Mapk3	Nrp2	Pdgfb	Pdgfra	Pdgfrb	Ptk2	Src	Tnf	Tnmd	Vegfc
ERBB	human	AGT	CDKN1A	EGF	EGFR	ERBB3	GPER1	JUN	MYC	PTK2	SRC	TGFA
	mouse	Agt	Egfr	Erbb2	Esr1	Gsk3b	Hbegf	Hras	Mapk3	Mmp9	Ptk2	Src	Tgfa
EGFR	human	AGT	EGF	EGFR	GPER1	PTK2	SRC	TGFA
	mouse	Agt	Cd44	Egfr	Esr1	Hbegf	Mmp9	Ptk2	Src	Tgfa
HIF-1	human	ANGPT2	CDKN1A	EGF	EGFR	HIF1A	IFNGR1	IGF1	IL6	PGK1	STAT3	TIMP1	TLR4
	mouse	Angpt1	Bcl2	Edn1	Egfr	Erbb2	Flt1	Hif1a	Hmox1	Igf1	Il6	Mapk3	Serpine1	Stat3	Timp1	Tlr4
collagen-activated signaling	human	COL1A1	COL4A1	COL4A2
	mouse	Col1a1	Col4a2
[truncated: 46 more columns]
